# Supplementary material for: A meta-analysis reveals complex regulatory properties at Taf14-repressed genes
Source: BMC Genomics. 2017 Feb 16;18:175. doi: 10.1186/s12864-017-3544-6 (PMC5312515; doi:10.1186/s12864-017-3544-6)
Supplement: Additional file 1: Tables S1-S5. — Supplementary meta-analysis tables, data sources for meta-analyses. (XLSX 103 kb) [file 12864_2017_3544_MOESM1_ESM.xlsx]

## Sheet: Table S1
Genes increased in ∆taf14 (>=2 fold)							Genes decreased in ∆taf14 (>=2 fold)
Systematic	Gene	FC mutant/WT	Name description	Function summary	Gene description		Systematic	Gene	FC mutant/WT	Name description	Function summary	Gene description
YPL223C	GRE1	200.259	Genes de Respuesta a Estres (spanish for stress responsive genes)	Protein whose biological role is unknown; localizes to the cytoplasm in different large-scale studies|uniprot_proteome=UP000002311	Hydrophilin essential in desiccation-rehydration process; stress induced (osmotic, ionic, oxidative, heat shock and heavy metals); regulated by the HOG pathway; GRE1 has a paralog, SIP18, that arose from the whole genome duplication		YHR136C	SPL2	-91.5366	Suppressor of PLc1 deletion		Protein with similarity to cyclin-dependent kinase inhibitors; downregulates low-affinity phosphate transport during phosphate limitation by targeting Pho87p to the vacuole; upstream region harbors putative hypoxia response element (HRE) cluster; overproduction suppresses a plc1 null mutation; promoter shows an increase in Snf2p occupancy after heat shock; GFP-fusion protein localizes to the cyto…
YGL158W	RCK1	122.352	Radiation sensitivity Complementing Kinase		Protein kinase involved in oxidative stress response; promotes pseudohyphal growth via activation of Ubp3p phosphorylation; identified as suppressor of S. pombe cell cycle checkpoint mutations; RCK1 has a paralog, RCK2, that arose from the whole genome duplication		YAR071W	PHO11	-73.8529	PHOsphate metabolism	An acid phosphatase that dephosphorylates 1-naphthyl dihydrogen phosphate in the absence of potassium dihydrogen phosphate; involved in phosphate-containing compound metabolism in extracellular regions|uniprot_proteome=UP000002311	One of three repressible acid phosphatases; glycoprotein that is transported to the cell surface by the secretory pathway; induced by phosphate starvation and coordinately regulated by PHO4 and PHO2; PHO11 has a paralog, PHO12, that arose from a segmental duplication
YBR117c	TKL2	73.7774	TransKetoLase		Transketolase; catalyzes conversion of xylulose-5-phosphate and ribose-5-phosphate to sedoheptulose-7-phosphate and glyceraldehyde-3-phosphate in the pentose phosphate pathway; needed for synthesis of aromatic amino acids; TKL2 has a paralog, TKL1, that arose from the whole genome duplication		YPL129W	TAF14	-67.3132	TATA binding protein-Associated Factor		Subunit of TFIID, TFIIF, INO80, SWI/SNF, and NuA3 complexes; involved in RNA polymerase II transcription initiation and in chromatin modification; contains a YEATS domain
YHR139c	SPS100	72.6993	SPorulation Specific		Protein required for spore wall maturation; expressed during sporulation; may be a component of the spore wall; expression also induced in cells treated with the mycotoxin patulin; SPS100 has a paralog, YGP1, that arose from the whole genome duplication		YJL157C	FAR1	-53.0564	Factor ARrest		CDK inhibitor and nuclear anchor; during the cell cycle Far1p sequesters the GEF Cdc24p in the nucleus; phosphorylation by Cdc28p-Cln results in SCFCdc4 complex-mediated ubiquitin-dependent degradation, releasing Cdc24p for export and activation of GTPase Cdc42p; in response to pheromone, phosphorylation of Far1p by MAPK Fus3p results in association with, and inhibition of Cdc28p-Cln, as well as …
YPR192W	AQY1	51.6124	AQuaporin from Yeast		Spore-specific water channel; mediates the transport of water across cell membranes, developmentally controlled; may play a role in spore maturation, probably by allowing water outflow, may be involved in freeze tolerance		YNR044W	AGA1	-50.6681	a-AGglutinin	Cell adhesion protein involved in agglutination during mating; localizes to cell wall|uniprot_proteome=UP000002311	Anchorage subunit of a-agglutinin of a-cells; highly O-glycosylated protein with N-terminal secretion signal and C-terminal signal for addition of GPI anchor to cell wall, linked to adhesion subunit Aga2p via two disulfide bonds; AGA1 has a paralog, FIG2, that arose from the whole genome duplication
YBR116c	YBR116C	51.2402			Dubious open reading frame; unlikely to encode a functional protein, based on available experimental and comparative sequence data; partially overlaps the verified gene TKL2		YIL015W	BAR1	-28.7948	BARrier to the alpha factor response		Aspartyl protease; secreted into the periplasmic space of mating type a cell; helps cells find mating partners; cleaves and inactivates alpha factor allowing cells to recover from alpha-factor-induced cell cycle arrest
YBR219c	YBR219C	42.4586		Predicted integral membrane protein whose biological role is unknown|uniprot_proteome=UP000002311	Putative protein of unknown function; YBR219C is not an essential gene		YFL026W	STE2	-23.5651	STErile		Receptor for alpha-factor pheromone; seven transmembrane-domain GPCR that interacts with both pheromone and a heterotrimeric G protein to initiate the signaling response that leads to mating between haploid a and alpha cells
YGR256W	GND2	38.1363	6-phosphoGlucoNateDehydrogenase		6-phosphogluconate dehydrogenase (decarboxylating); catalyzes an NADPH regenerating reaction in the pentose phosphate pathway; required for growth on D-glucono-delta-lactone; GND2 has a paralog, GND1, that arose from the whole genome duplication		YDR281C	PHM6	-21.2678	PHosphate Metabolism	Protein whose biological role is unknown; localizes to the vacuole in a large-scale study|uniprot_proteome=UP000002311	Protein of unknown function; expression is regulated by phosphate levels
YMR175w	SIP18	35.7441	Salt Induced Protein		Phospholipid-binding hydrophilin; essential to overcome desiccation-rehydration process; expression is induced by osmotic stress; SIP18 has a paralog, GRE1, that arose from the whole genome duplication		YBR093c	PHO5	-20.9671	PHOsphate metabolism		Repressible acid phosphatase; 1 of 3 repressible acid phosphatases that also mediates extracellular nucleotide-derived phosphate hydrolysis; secretory pathway derived cell surface glycoprotein; induced by phosphate starvation and coordinately regulated by PHO4 and PHO2
YGR088W	CTT1	34.0498	CaTalase T	Cytoplasmic catalase involved in responses to reactive oxygen species and salt stress|uniprot_proteome=UP000002311	Cytosolic catalase T; has a role in protection from oxidative damage by hydrogen peroxide		YLR452C	SST2	-17.2665	SuperSensiTive		GTPase-activating protein for Gpa1p; regulates desensitization to alpha factor pheromone; also required to prevent receptor-independent signaling of the mating pathway; member of the RGS (regulator of G-protein signaling) family
YDR070c	FMP16	33.865	Found in Mitochondrial Proteome	Protein whose biological role is unknown; localizes to the mitochondrion in a large-scale study|uniprot_proteome=UP000002311	Protein of unknown function; may be involved in responding to conditions of stress; the authentic, non-tagged protein is detected in highly purified mitochondria in high-throughput studies; protein abundance increases in response to DNA replication stress		YBR296c	PHO89	-12.2593	PHOsphate metabolism		Plasma membrane Na+/Pi cotransporter; active in early growth phase; similar to phosphate transporters of Neurospora crassa; transcription regulated by inorganic phosphate concentrations and Pho4p; mutations in related human transporter genes hPit1 and hPit2 are associated with hyperphosphatemia-induced calcification of vascular tissue and familial idiopathic basal ganglia calcification
YMR169c	ALD3	30.7566	ALdehyde Dehydrogenase	An aldehyde dehydrogenase involved in polyamine catabolism and beta-alanine biosythesis; localized to the cytoplasm|uniprot_proteome=UP000002311	Cytoplasmic aldehyde dehydrogenase; involved in beta-alanine synthesis; uses NAD+ as the preferred coenzyme; very similar to Ald2p; expression is induced by stress and repressed by glucose		YDR380W	ARO10	-11.5073	AROmatic amino acid requiring		Phenylpyruvate decarboxylase; catalyzes decarboxylation of phenylpyruvate to phenylacetaldehyde, which is the first specific step in the Ehrlich pathway; involved in protein N-terminal Met and Ala catabolism
YGR043C	NQM1	29.9244	Non-Quiescent Mutant		Transaldolase of unknown function; transcription is repressed by Mot1p and induced by alpha-factor and during diauxic shift; NQM1 has a paralog, TAL1, that arose from the whole genome duplication		YDR539W	FDC1	-10.2469	Ferulic acid DeCarboxylase		Ferulic acid decarboxylase, also active on p-coumaric acid; essential for decarboxylation of aromatic carboxylic acids to corresponding vinyl derivatives; co-overproduction of Pad1p and Fdc1p greatly increases cinnamic acid decarboxylase activity; structure implicates Glu285 as the general base in the nonoxidative decarboxylation reaction catalyzed by Fdc1p; homolog of E. coli UbiD; GFP-fusion pr…
YNL195C	YNL195C	29.4726		Protein whose biological role is unknown; localizes to the mitochondrion in large-scale studies|uniprot_proteome=UP000002311	Protein of unknown function; shares a promoter with YNL194C; the authentic, non-tagged protein is detected in highly purified mitochondria in high-throughput studies; YNL195C has a paralog, HBT1, that arose from the whole genome duplication		YML123C	PHO84	-10.18	PHOsphate metabolism		High-affinity inorganic phosphate (Pi) transporter; also low-affinity manganese transporter; regulated by Pho4p and Spt7p; mutation confers resistance to arsenate; exit from the ER during maturation requires Pho86p; cells overexpressing Pho84p accumulate heavy metals but do not develop symptoms of metal toxicity
YHR096c	HXT5	29.2721	HeXose Transporter		Hexose transporter with moderate affinity for glucose; induced in the presence of non-fermentable carbon sources, induced by a decrease in growth rate, contains an extended N-terminal domain relative to other HXTs; HXT5 has a paralog, HXT3, that arose from the whole genome duplication		YGL032C	AGA2	-8.6712	a-AGglutinin	Cell adhesion protein involved in agglutination during mating; localizes to cell wall|uniprot_proteome=UP000002311	Adhesion subunit of a-agglutinin of a-cells; C-terminal sequence acts as a ligand for alpha-agglutinin (Sag1p) during agglutination, modified with O-linked oligomannosyl chains, linked to anchorage subunit Aga1p via two disulfide bonds
YDL204w	RTN2	26.3678	ReTiculoN-like		Reticulon protein; involved in nuclear pore assembly and maintenance of tubular ER morphology; promotes membrane curvature; regulates the ER asymmetry-induced inheritance block during ER stress; role in ER-derived peroxisomal biogenesis; interacts with Sec6p, Yip3p, and Sbh1p; less abundant than RTN1; member of RTNLA (reticulon-like A) subfamily; protein increases in abundance and relocalizes to …		YDR461w	MFA1	-8.58103	Mating Factor A		Mating pheromone a-factor; made by a cells; interacts with alpha cells to induce cell cycle arrest and other responses leading to mating; biogenesis involves C-terminal modification, N-terminal proteolysis, and export; also encoded by MFA2
YOR382W	FIT2	24.9663	Facilitator of Iron Transport		Mannoprotein that is incorporated into the cell wall; incorporated via a glycosylphosphatidylinositol (GPI) anchor; involved in the retention of siderophore-iron in the cell wall		YPL019C	VTC3	-8.45289	Vacuolar Transporter Chaperone		Regulatory subunit of the vacuolar transporter chaperone (VTC) complex; involved in membrane trafficking, vacuolar polyphosphate accumulation, microautophagy and non-autophagic vacuolar fusion; VTC3 has a paralog, VTC2, that arose from the whole genome duplication
YIL099W	SGA1	24.6455	Sporulation-specific GlycoAmylase		Intracellular sporulation-specific glucoamylase; involved in glycogen degradation; induced during starvation of a/a diploids late in sporulation, but dispensable for sporulation		YJR025C	BNA1	-8.20849	Biosynthesis of Nicotinic Acid	3-hydroxyanthranilic acid dioxygenase involved in de novo NAD biosynthesis from tryptophan; localizes to the cytoplasm|uniprot_proteome=UP000002311	3-hydroxyanthranilic acid dioxygenase; required for the de novo biosynthesis of NAD from tryptophan via kynurenine; expression regulated by Hst1p
YDL223c	HBT1	24.3332	HuB1 Target		Shmoo tip protein, substrate of Hub1p ubiquitin-like protein; mutants are defective for mating projection formation, thereby implicating Hbt1p in polarized cell morphogenesis; HBT1 has a paralog, YNL195C, that arose from the whole genome duplication		YKL209C	STE6	-8.20769	STErile	Peptide-transporting ATPase involved in the export of a-factor pheromone; localizes to the Golgi apparatus, plasma membrane, and mating projection tip|uniprot_proteome=UP000002311	Plasma membrane ATP-binding cassette (ABC) transporter; required for the export of a-factor, catalyzes ATP hydrolysis coupled to a-factor transport; contains 12 transmembrane domains and two ATP binding domains; expressed only in MATa cells; human homolog ABCB1 mediates multidrug resistance in many chemotherapy-resistant tumors by effluxing toxic compounds from the cell
YDL222c	FMP45	24.1786	Found in Mitochondrial Proteome		Integral membrane protein localized to mitochondria; required for sporulation and maintaining sphingolipid content; similar to SUR7; FMP45 has a paralog, YNL194C, that arose from the whole genome duplication		YNR074C	AIF1	-7.6355	Apoptosis-Inducing Factor		Mitochondrial cell death effector; translocates to the nucleus in response to apoptotic stimuli, homolog of mammalian Apoptosis-Inducing Factor, putative reductase
YOR028C	CIN5	23.1808	Chromosome INstability		Basic leucine zipper (bZIP) transcription factor of the yAP-1 family; physically interacts with the Tup1-Cyc8 complex and recruits Tup1p to its targets; mediates pleiotropic drug resistance and salt tolerance; nuclearly localized under oxidative stress and sequestered in the cytoplasm by Lot6p under reducing conditions; CIN5 has a paralog, YAP6, that arose from the whole genome duplication		YCR018c	SRD1	-7.5246			Protein involved in the processing of pre-rRNA to mature rRNA; contains a C2/C2 zinc finger motif; srd1 mutation suppresses defects caused by the rrp1-1 mutation
YBL048w	RRT1	22.3885	Regulator of rDNA Transcription	Protein whose biological role is unknown; predicted to be a membrane protein|uniprot_proteome=UP000002311	Protein of unknown function; identified in a screen for mutants with increased levels of rDNA transcription; dubious open reading frame unlikely to encode a protein, based on experimental and comparative sequence data		YLR040c	AFB1	-7.28337	A-Factor Barrier		MATalpha-specific a-factor blocker; contributes to mating efficiency under certain conditions; localizes to the cell wall; predicted to be a GPI-attached protein; upregulated by Mcm1p-Alpha1p transcription factor; partially overlaps the dubious ORF YLR041W
YOL084W	PHM7	20.3017	PHosphate Metabolism	Predicted integral membrane protein whose biological role is unknown; localizes to the vacuole in a large-scale study|uniprot_proteome=UP000002311	Protein of unknown function; expression is regulated by phosphate levels; green fluorescent protein (GFP)-fusion protein localizes to the cell periphery and vacuole; protein abundance increases in response to DNA replication stress		YCL027w	FUS1	-7.18632	cell FUSion	Protein that regulates the termination of mating projection growth; has a role in cortical protein anchoring; integral component of plasma membrane that localizes to the mating projection tip|uniprot_proteome=UP000002311	Membrane protein localized to the shmoo tip; required for cell fusion; expression regulated by mating pheromone; proposed to coordinate signaling, fusion, and polarization events required for fusion; potential Cdc28p substrate
YDL085w	NDE2	20.0249	NADH Dehydrogenase, External		Mitochondrial external NADH dehydrogenase; catalyzes the oxidation of cytosolic NADH; Nde1p and Nde2p are involved in providing the cytosolic NADH to the mitochondrial respiratory chain; NDE2 has a paralog, NDE1, that arose from the whole genome duplication		YLR231C	BNA5	-6.99912	Biosynthesis of Nicotinic Acid	Kynureninase involved in de novo NAD biosynthesis from tryptophan; localizes to both the cytoplasm and nucleus|uniprot_proteome=UP000002311	Kynureninase; required for the de novo biosynthesis of NAD from tryptophan via kynurenine; expression regulated by Hst1p
YOR348C	PUT4	19.319	Proline UTilization		Proline permease; required for high-affinity transport of proline; also transports the toxic proline analog azetidine-2-carboxylate (AzC); PUT4 transcription is repressed in ammonia-grown cells		YJR147W	HMS2	-6.88905	High-copy Mep Suppressor		Protein with similarity to heat shock transcription factors; overexpression suppresses the pseudohyphal filamentation defect of a diploid mep1 mep2 homozygous null mutant; HMS2 has a paralog, SKN7, that arose from the whole genome duplication
YKL163W	PIR3	19.2818	Protein containing Internal Repeats		O-glycosylated covalently-bound cell wall protein; required for cell wall stability; expression is cell cycle regulated, peaking in M/G1 and also subject to regulation by the cell integrity pathway; coding sequence contains length polymorphisms in different strains; PIR3 has a paralog, HSP150, that arose from the whole genome duplication		YBL098w	BNA4	-6.63408	Biosynthesis of Nicotinic Acid	Kynurenine 3-monooxygenase involved in de novo NAD biosynthesis from tryptophan; localizes to the mitochondrial outer membrane|uniprot_proteome=UP000002311	Kynurenine 3-monooxygenase; required for the de novo biosynthesis of NAD from tryptophan via kynurenine; expression regulated by Hst1p; putative therapeutic target for Huntington disease
YNL194C	YNL194C	19.1437			Integral membrane protein; required for sporulation and plasma membrane sphingolipid content; similar to SUR7; GFP-fusion protein is induced in response to the DNA-damaging agent MMS; GFP-fusion protein is more abundant at MCCs (membrane compartment occupied by Can1) in the presence of glycerol and oleate; YNL194C has a paralog, FMP45, that arose from the whole genome duplication		YNL145W	MFA2	-6.37918	Mating Factor A		Mating pheromone a-factor; made by a cells; interacts with alpha cells to induce cell cycle arrest and other responses leading to mating; biogenesis involves C-terminal modification, N-terminal proteolysis, and export; also encoded by MFA1
YGR052W	FMP48	18.9299	Found in Mitochondrial Proteome		Putative protein of unknown function; the authentic, non-tagged protein is detected in highly purified mitochondria in high-throughput studies; induced by treatment with 8-methoxypsoralen and UVA irradiation		YJL213W	YJL213W	-6.02702		Protein whose biological role is unknown; colocalizes with the ribosome in a large-scale study|uniprot_proteome=UP000002311	Protein of unknown function that may interact with ribosomes; periodically expressed during the yeast metabolic cycle; phosphorylated in vitro by the mitotic exit network (MEN) kinase complex, Dbf2p/Mob1p
YBL049w	MOH1	18.051		Protein whose biological role and cellular location are unknown|uniprot_proteome=UP000002311	Protein of unknown function, essential for stationary phase survival; not required for growth on nonfermentable carbon sources; possibly linked with vacuolar transport		YNL279W	PRM1	-5.74554	Pheromone-Regulated Membrane protein		Pheromone-regulated multispanning membrane protein; involved in membrane fusion during mating; predicted to have 5 transmembrane segments and a coiled coil domain; localizes to the shmoo tip; regulated by Ste12p
YNL337W	YNL337W	16.5043			Dubious open reading frame; unlikely to encode a functional protein, based on available experimental and comparative sequence data		YJL118W	YJL118W	-5.39623		Protein whose biological role is unknown; colocalizes with the ribosome in a large scale study|uniprot_proteome=UP000002311	Protein of unknown function; may interact with ribosomes, based on co-purification experiments; YJL118W is a non-essential gene; deletion enhances the toxicity of heterologously expressed human alpha-synuclein
YIL101C	XBP1	14.5401	XhoI site-Binding Protein	Sequence-specific DNA binding transcription factor involved in the repression of transcription by RNA polymerase II in response to various stresses and nutrient limitations; also regulates the cellular transition to quiescence and histone H4 acetylation under DNA damage|uniprot_proteome=UP000002311	Transcriptional repressor; binds promoter sequences of cyclin genes, CYS3, and SMF2; not expressed during log phase of growth, but induced by stress or starvation during mitosis, and late in meiosis; represses 15% of all yeast genes as cells transition to quiescence; important for maintaining G1 arrest and for longevity of quiescent cells; member of Swi4p/Mbp1p family; phosphorylated by Cdc28p; r…		YFR055W	IRC7	-5.30523	Increased Recombination Centers	Cysteine-S-conjugate beta-lyase involved in sulfur metabolism and L-cysteine catabolism|uniprot_proteome=UP000002311	Beta-lyase involved in the production of thiols; null mutant displays increased levels of spontaneous Rad52p foci; expression induced by nitrogen limitation in a GLN3, GAT1-dependent manner and by copper levels in a Mac1-dependent manner
YJL116C	NCA3	13.9783	Nuclear Control of ATPase		Protein involved in mitochondrion organization; functions with Nca2p to regulate mitochondrial expression of subunits 6 (Atp6p) and 8 (Atp8p) of the Fo-F1 ATP synthase; SWAT-GFP, seamless-GFP and mCherry fusion proteins localize to the vacuole; member of the SUN family; expression induced in cells treated with the mycotoxin patulin; NCA3 has a paralog, UTH1, that arose from the whole genome dupli…		YJL196C	ELO1	-5.20523	ELOngation defective		Elongase I, medium-chain acyl elongase; catalyzes carboxy-terminal elongation of unsaturated C12-C16 fatty acyl-CoAs to C16-C18 fatty acids; ELO1 has a paralog, ELO2, that arose from the whole genome duplication
YFL067W	YFL067W	13.6832		Protein whose biological role and cellular location are unknown|uniprot_proteome=UP000002311	Protein of unknown function; down-regulated at low calcium levels; mCherry fusion protein localizes to the vacuole		YMR189W	GCV2	-5.11	GlyCine cleaVage		P subunit of the mitochondrial glycine decarboxylase complex; glycine decarboxylase is required for the catabolism of glycine to 5,10-methylene-THF; expression is regulated by levels of 5,10-methylene-THF in the cytoplasm
YOL155C	HPF1	12.8568	Haze Protective Factor		Haze-protective mannoprotein; reduces the particle size of aggregated proteins in white wines		YGR286C	BIO2	-4.98308	BIOtin		Biotin synthase; catalyzes the conversion of dethiobiotin to biotin, which is the last step of the biotin biosynthesis pathway; complements E. coli bioB mutant
YJR162C	YJR162C	12.0279			Dubious open reading frame; unlikely to encode a functional protein, based on available experimental and comparative sequence data		YOR108W	LEU9	-4.40534	LEUcine biosynthesis	Alpha-isopropylmalate synthase involved in leucine biosynthesis; catalyzes the conversion of 2-keto-isovalerate to 2-isopropylmalate; localizes to the mitochondria|uniprot_proteome=UP000002311	Alpha-isopropylmalate synthase II (2-isopropylmalate synthase); catalyzes the first step in the leucine biosynthesis pathway; the minor isozyme, responsible for the residual alpha-IPMS activity detected in a leu4 null mutant; LEU9 has a paralog, LEU4, that arose from the whole genome duplication
YIL136W	OM45	10.805	Outer Membrane	Protein whose biological role is unknown; localies to the mitochondrial outer membrane|uniprot_proteome=UP000002311	Mitochondrial outer membrane protein of unknown function; major constituent of the outer membrane, extending into the intermembrane space; interacts with porin (Por1p) and with Om14p; imported via the presequence pathway involving the TOM and TIM23 complexes, then assembled in the outer membrane by Mim1p; protein abundance increases in response to DNA replication stress		YMR266W	RSN1	-4.36692	Rescue of Sro7 at high Nacl		Membrane protein of unknown function; overexpression suppresses NaCl sensitivity of sro7 mutant cells by restoring sodium pump (Ena1p) localization to the plasma membrane
YMR107W	SPG4	10.784	Stationary Phase Gene	Protein whose biological role and cellular location are unknown|uniprot_proteome=UP000002311	Protein required for high temperature survival during stationary phase; not required for growth on nonfermentable carbon sources		YJL170C	ASG7	-4.31788	a-Specific Gene		Protein that regulates signaling from G protein beta subunit Ste4p; contributes to relocalization of Ste4p within the cell; specific to a-cells and induced by alpha-factor
YOR178C	GAC1	10.1972	Glycogen ACcumulation	Regulatory subunit of the Glc7p protein phosphatase type 1 complex; involved in glycogen metabolic process, mitotic spindle assembly checkpoint, meiotic nuclear division and response to heat|uniprot_proteome=UP000002311	Regulatory subunit for Glc7p type-1 protein phosphatase (PP1); tethers Glc7p to Gsy2p glycogen synthase, binds Hsf1p heat shock transcription factor, required for induction of some HSF-regulated genes under heat shock; GAC1 has a paralog, PIG1, that arose from the whole genome duplication		YJL012C	VTC4	-4.26956	Vacuolar Transporter Chaperone		Vacuolar membrane polyphosphate polymerase; subunit of the vacuolar transporter chaperone (VTC) complex involved in synthesis and transfer of polyP to the vacuole; regulates membrane trafficking; role in non-autophagic vacuolar fusion; protein abundance increases in response to DNA replication stress
YNR077C	YNR077C	10.164		Protein whose biological role and cellular location are unknown|uniprot_proteome=UP000002311	Protein of unknown function, abundance changes with carbon source		YHR005c	GPA1	-4.02132	G Protein Alpha subunit		Subunit of the G protein involved in pheromone response; GTP-binding alpha subunit of the heterotrimeric G protein; negatively regulates the mating pathway by sequestering G(beta)gamma and by triggering an adaptive response; activates Vps34p at the endosome; protein abundance increases in response to DNA replication stress
YAL061W	BDH2	9.86041			Putative medium-chain alcohol dehydrogenase with similarity to BDH1; transcription induced by constitutively active PDR1 and PDR3		YHR163w	SOL3	-3.98782	Suppressor Of Los1-1		6-phosphogluconolactonase; catalyzes the second step of the pentose phosphate pathway; weak multicopy suppressor of los1-1 mutation; homologous to Sol2p and Sol1p; SOL3 has a paralog, SOL4, that arose from the whole genome duplication
YIR017C	MET28	9.32767	METhionine		bZIP transcriptional activator in the Cbf1p-Met4p-Met28p complex; participates in the regulation of sulfur metabolism		YPR069C	SPE3	-3.92539	SPErmidine auxotroph	Spermidine synthase involved in spermidine and pantothenate biosynthesis; localized to nucleus and cytoplasm in large-scale studies|uniprot_proteome=UP000002311	Spermidine synthase; involved in biosynthesis of spermidine and also in biosynthesis of pantothenic acid; spermidine is required for growth of wild-type cells
YDR543C	YDR543C	8.76943			Dubious open reading frame; unlikely to encode a functional protein, based on available experimental and comparative sequence data		YKL127W	PGM1	-3.91462	PhosphoGlucoMutase		Phosphoglucomutase, minor isoform; catalyzes the conversion from glucose-1-phosphate to glucose-6-phosphate, which is a key step in hexose metabolism; PGM1 has a paralog, PGM2, that arose from the whole genome duplication
YBR072w	HSP26	8.71959	Heat Shock Protein		Small heat shock protein (sHSP) with chaperone activity; forms hollow, sphere-shaped oligomers that suppress unfolded proteins aggregation; long-lived protein that is preferentially retained in mother cells and forms cytoplasmic foci; oligomer activation requires heat-induced conformational change; also has mRNA binding activity		YOL165C	AAD15	-3.88187	Aryl-Alcohol Dehydrogenase	An aryl-alcohol dehydrogenase involved in metabolism of cellular aldehyde; cellular location unknown|uniprot_proteome=UP000002311	Putative aryl-alcohol dehydrogenase; similar to P. chrysosporium aryl-alcohol dehydrogenase; mutational analysis has not yet revealed a physiological role; AAD15 has a paralog, AAD3, that arose from a segmental duplication; members of the AAD gene family comprise three pairs (AAD3 + AAD15, AAD6/AAD16 + AAD4, AAD10 + AAD14) whose two genes are more related to one another than to other members of t…
YMR174c	PAI3	8.52305	Proteinase A Inhibitor		Cytoplasmic proteinase A (Pep4p) inhibitor; dependent on Pbs2p and Hog1p protein kinases for osmotic induction; intrinsically unstructured, N-terminal half becomes ordered in the active site of proteinase A upon contact		YOL007C	CSI2	-3.80806	Chitin Synthesis Involved	Protein whose biological role is unknown; localizes to the bud neck and vacuole|uniprot_proteome=UP000002311	Protein of unknown function; green fluorescent protein (GFP)- fusion protein localizes to the mother side of the bud neck and the vacuole; YOL007C is not an essential gene
YKR039W	GAP1	8.47551	General Amino acid Permease		General amino acid permease; Gap1p senses the presence of amino acid substrates to regulate localization to the plasma membrane when needed; essential for invasive growth		YDR451C	YHP1	-3.67513	Yeast Homeo-Protein	Sequence-specific DNA binding transcription factor involved in the negative regulation of transcription by RNA polymerase II during the G1/S transition of the mitotic cell cycle|uniprot_proteome=UP000002311	Homeobox transcriptional repressor; binds Mcm1p and early cell cycle box (ECB) elements of cell cycle regulated genes, thereby restricting ECB-mediated transcription to the M/G1 interval; YHP1 has a paralog, YOX1, that arose from the whole genome duplication
YKR097w	PCK1	8.36755	Phosphoenolpyruvate CarboxyKinase		Phosphoenolpyruvate carboxykinase; key enzyme in gluconeogenesis, catalyzes early reaction in carbohydrate biosynthesis, glucose represses transcription and accelerates mRNA degradation, regulated by Mcm1p and Cat8p, located in the cytosol		YGL257C	MNT2	-3.54522	MaNnosylTransferase		Mannosyltransferase; involved in adding the 4th and 5th mannose residues of O-linked glycans
YOR394W	PAU21	8.21761	seriPAUperin	Protein whose biological role is unknown; localizes to the cytosol|uniprot_proteome=UP000002311	Protein of unknown function; member of the seripauperin multigene family encoded mainly in subtelomeric regions; SWAT-GFP, seamless-GFP and mCherry fusion proteins localize to the cytosol; identical to Pau22p; encodes two proteins that are translated from 2 different start codons		YOR301W	RAX1	-3.51518	Revert to Axial		Protein involved in bud site selection during bipolar budding; localization requires Rax2p; has similarity to members of the insulin-related peptide superfamily
YDR074W	TPS2	8.06061	Trehalose-6-Phosphate Synthase/phosphatase		Phosphatase subunit of the trehalose-6-P synthase/phosphatase complex; involved in synthesis of the storage carbohydrate trehalose; expression is induced by stress conditions and repressed by the Ras-cAMP pathway; protein abundance increases in response to DNA replication stress		YHR149C	SKG6	-3.50189	Suppressor of lethality of Kex2 Gas1 double null mutant	Protein whose biological role is unknown; integral component of the membrane; localizes to the incipient bud site, bud tip, bud neck and cell cortex|uniprot_proteome=UP000002311	Integral membrane protein; localizes primarily to growing sites such as the bud tip or the cell periphery; potential Cdc28p substrate; Skg6p interacts with Zds1p and Zds2p; SKG6 has a paralog, TOS2, that arose from the whole genome duplication
YML128C	MSC1	7.84292	Meiotic Sister-Chromatid recombination		Protein of unknown function; mutant is defective in directing meiotic recombination events to homologous chromatids; the authentic, non-tagged protein is detected in highly purified mitochondria and is phosphorylated		YER072w	VTC1	-3.49555	Vacuolar Transporter Chaperone		Regulatory subunit of the vacuolar transporter chaperone (VTC) complex; VTC complex is involved in membrane trafficking, vacuolar polyphosphate accumulation, microautophagy and non-autophagic vacuolar fusion; also has mRNA binding activity; protein abundance increases in response to DNA replication stress
YBR054w	YRO2	7.80481		Protein whose biological role is unknown; localized to the mitochondrion and detected in the plasma membrane in the presence of acetic acid|uniprot_proteome=UP000002311	Protein with a putative role in response to acid stress; null mutant is sensitive to acetic acid; transcription is regulated by Haa1p and induced in the presence of acetic acid; protein observed in plasma membrane foci in the presence of acetic acid; the authentic, non-tagged protein is detected in a phosphorylated state in highly purified mitochondria in high-throughput studies		YAR050W	FLO1	-3.36659	FLOcculation		Lectin-like protein involved in flocculation; cell wall protein that binds mannose chains on the surface of other cells, confers floc-forming ability that is chymotrypsin sensitive and heat resistant; important for co-flocculation with other yeasts, mediating interaction with specific species; FLO1 has a paralog, FLO5, that arose from a segmental duplication
YGR243W	MPC3	7.63622	Mitochondrial Pyruvate Carrier		Highly conserved subunit of the mitochondrial pyruvate carrier (MPC); expressed during growth on nonfermentable carbon sources, and heterodimerizes with Mpc1p to form the respiratory isoform of MPC; MPC localizes to the mitochondrial inner membrane and mediates pyruvate uptake; MPC3 paralog, MPC2, heterodimerizes with Mpc1p to form the fermentative MPC isoform; protein abundance increases in resp…		YDR410c	STE14	-3.33565	STErile		Farnesyl cysteine-carboxyl methyltransferase; mediates the carboxyl methylation step during C-terminal CAAX motif processing of a-factor and RAS proteins in the endoplasmic reticulum, localizes to the ER membrane
YDR453C	TSA2	7.54967	Thiol-Specific Antioxidant		Stress inducible cytoplasmic thioredoxin peroxidase; cooperates with Tsa1p in the removal of reactive oxygen, nitrogen and sulfur species using thioredoxin as hydrogen donor; deletion enhances the mutator phenotype of tsa1 mutants; protein abundance increases in response to DNA replication stress; TSA2 has a paralog, TSA1, that arose from the whole genome duplication		YDR089w	YDR089W	-3.31687	Vacuole Transporter Chaperone		Protein of unknown function; deletion confers resistance to nickel; contains an SPX domain, which is found in proteins involved in phosphate homeostasis; relocalizes from vacuole to cytoplasm upon DNA replication stress
YNR014W	YNR014W	7.36872		Protein whose biological role is unknown; localizes to the cytoplasm|uniprot_proteome=UP000002311	Putative protein of unknown function; expression is cell-cycle regulated, Azf1p-dependent, and heat-inducible; YNR014W has a paralog, YMR206W, that arose from the whole genome duplication		YDL198C	GGC1	-3.28396	GDP/GTP Carrier		Mitochondrial GTP/GDP transporter; essential for mitochondrial genome maintenance; has a role in mitochondrial iron transport; member of the mitochondrial carrier family
YGL121C	GPG1	7.34096	G Protein Gamma		Proposed gamma subunit of the heterotrimeric G protein; interacts with the receptor Gpr1p; involved in regulation of pseudohyphal growth; requires Gpb1p or Gpb2p to interact with Gpa2p; overproduction causes prion curing		YBR302c	COS2	-3.24132	COnserved Sequence	Protein predicted to have a role in the multivesicular body sorting pathway; localizes to the endosome; detected in the vacuole in a large-scale study|uniprot_proteome=UP000002311	Endosomal protein involved in turnover of plasma membrane proteins; member of the DUP380 subfamily of conserved, often subtelomeric COS genes; required for the multivesicular vesicle body sorting pathway that internalizes plasma membrane proteins for degradation; Cos proteins provide ubiquitin in trans for nonubiquitinated cargo proteins
YBL075c	SSA3	7.07971	Stress-Seventy subfamily A	ATPase involved in protein folding|uniprot_proteome=UP000002311	ATPase involved in protein folding and the response to stress; plays a role in SRP-dependent cotranslational protein-membrane targeting and translocation; member of the heat shock protein 70 (HSP70) family; localized to the cytoplasm; SSA3 has a paralog, SSA4, that arose from the whole genome duplication		YBL052c	SAS3	-3.18463	Something About Silencing		Histone acetyltransferase catalytic subunit of NuA3 complex; acetylates histone H3, involved in transcriptional silencing; homolog of the mammalian MOZ proto-oncogene; mutant has aneuploidy tolerance; sas3gcn5 double mutation is lethal
YER150w	SPI1	6.9902	Stationary Phase Induced		GPI-anchored cell wall protein involved in weak acid resistance; basal expression requires Msn2p/Msn4p; expression is induced under conditions of stress and during the diauxic shift; SPI1 has a paralog, SED1, that arose from the whole genome duplication		YHR144c	DCD1	-3.18452	dCMP Deaminase		Deoxycytidine monophosphate (dCMP) deaminase; involved in dUMP and dTMP biosynthesis; expression is NOT cell cycle regulated
YCR021c	HSP30	6.93209	Heat Shock Protein		Negative regulator of the H(+)-ATPase Pma1p; stress-responsive protein; hydrophobic plasma membrane localized; induced by heat shock, ethanol treatment, weak organic acid, glucose limitation, and entry into stationary phase		YOL158C	ENB1	-3.15499	ENteroBactin		Endosomal ferric enterobactin transporter; expressed under conditions of iron deprivation; member of the major facilitator superfamily; expression is regulated by Rcs1p and affected by chloroquine treatment
YML054C	CYB2	6.62188	CYtochrome B		Cytochrome b2 (L-lactate cytochrome-c oxidoreductase); component of the mitochondrial intermembrane space, required for lactate utilization; expression is repressed by glucose and anaerobic conditions		YPR066W	UBA3	-3.11908	UBiquitin-like protein-Activating enzyme	NEDD8 (Rub1) activating enzyme involved in protein neddylation|uniprot_proteome=UP000002311	Protein that activates Rub1p (NEDD8) before neddylation; acts together with Ula1p; may play a role in protein degradation; GFP-fusion protein localizes to the cytoplasm in a punctate pattern
YPL230W	USV1	6.57693	Up in StarVation		Putative transcription factor containing a C2H2 zinc finger; mutation affects transcriptional regulation of genes involved in growth on non-fermentable carbon sources, response to salt stress and cell wall biosynthesis; USV1 has a paralog, RGM1, that arose from the whole genome duplication		YDR019C	GCV1	-3.08308	GlyCine cleaVage		T subunit of the mitochondrial glycine decarboxylase complex; glycine decarboxylase is required for the catabolism of glycine to 5,10-methylene-THF; expression is regulated by levels of levels of 5,10-methylene-THF in the cytoplasm
YOR134W	BAG7	6.53133			Rho GTPase activating protein (RhoGAP); stimulates the intrinsic GTPase activity of Rho1p, which plays a bud growth by regulating actin cytoskeleton organization and cell wall biosynthesis, resulting in the downregulation of Rho1p; structurally and functionally related to Sac7p; BAG7 has a paralog, SAC7, that arose from the whole genome duplication		YJR015W	YJR015W	-3.07235		Predicted integral membrane protein whose biological role is unknown; localizes to the cytoplasm and endoplasmic reticulum in a large-scale study|uniprot_proteome=UP000002311	Putative protein of unknown function; localizes to endoplasmic reticulum and cytoplasm; predicted to encode a membrane transporter based on phylogenetic analysis; not an essential gene; YJR015W has a paralog, SNG1, that arose from the whole genome duplication
YER106w	MAM1	6.48481	Monopolar microtubule Attachment during Meiosis I		Monopolin; kinetochore associated protein involved in chromosome attachment to meiotic spindle		YHR137W	ARO9	-3.06376	AROmatic amino acid requiring		Aromatic aminotransferase II; catalyzes the first step of tryptophan, phenylalanine, and tyrosine catabolism
YJL144W	YJL144W	6.40962			Cytoplasmic hydrophilin essential in desiccation-rehydration process; expression induced by osmotic stress, starvation and during stationary phase; protein abundance increases in response to DNA replication stress		YBR012c	YBR012C	-3.05011			Dubious open reading frame; unlikely to encode a functional protein, based on available experimental and comparative sequence data; expression induced by iron-regulated transcriptional activator Aft2p
YNR002C	ATO2	6.35746	Ammonia (Ammonium) Transport Outward		Putative transmembrane protein involved in export of ammonia; ammonia is a starvation signal that promotes cell death in aging colonies; phosphorylated in mitochondria; member of the TC 9.B.33 YaaH family; homolog of Y. lipolytica Gpr1p; ATO2 has a paralog, ADY2, that arose from the whole genome duplication		YGL224C	SDT1	-3.03804	Suppressor of Disruption of TFIIS		Pyrimidine nucleotidase; responsible for production of nicotinamide riboside and nicotinic acid riboside; overexpression suppresses the 6-AU sensitivity of transcription elongation factor S-II, as well as resistance to other pyrimidine derivatives; SDT1 has a paralog, PHM8, that arose from the whole genome duplication
YOR032C	HMS1	6.22118	High-copy Mep Suppressor		bHLH protein with similarity to myc-family transcription factors; overexpression confers hyperfilamentous growth and suppresses the pseudohyphal filamentation defect of a diploid mep1 mep2 homozygous null mutant		YKL120W	OAC1	-3.02743	OxaloAcetate Carrier		Mitochondrial inner membrane transporter; transports oxaloacetate, sulfate, thiosulfate, and isopropylmalate; member of the mitochondrial carrier family
YJR158W	HXT16	6.1433	HeXose Transporter		Putative transmembrane polyol transporter; supports growth on and uptake of sorbitol with moderate affinity and mannitol with lower affinity when overexpressed in a strain deleted for hexose family members; minor hexose transport activity when overexpressed in a similar strain; similarity to hexose transporters; expression is repressed by high levels of glucose		YLR183C	TOS4	-3.01882	Target Of Sbf		Putative transcription factor, contains Forkhead Associated domain; binds chromatin; involved in expression homeostasis, buffering of mRNA synthesis rate against gene dosage changes during S phase; target of SBF transcription factor; expression is periodic and peaks in G1; involved in DNA replication checkpoint response; interacts with Rpd3 and Set3 histone deacetylase complexes; APCC(Cdh1) subst…
YNR073C	MAN2	6.12464	MANnitol dehydrogenase		Mannitol dehydrogenase; MAN2 has a paralog, DSF1, that arose from a segmental duplication		YBR202w	MCM7	-2.99764	MiniChromosome Maintenance	ATP-dependent DNA helicase component of the MCM mini-chromosome maintenance complex involved in initiation and regulation of DNA replication; binds chromatin, DNA replication origins and single-stranded DNA|uniprot_proteome=UP000002311	Component of the Mcm2-7 hexameric helicase complex; MCM2-7 primes origins of DNA replication in G1 and becomes an active ATP-dependent helicase that promotes DNA melting and elongation in S-phase; forms an Mcm4p-6p-7p subcomplex
YNL160W	YGP1	6.11232	Yeast GlycoProtein		Cell wall-related secretory glycoprotein; induced by nutrient deprivation-associated growth arrest and upon entry into stationary phase; may be involved in adaptation prior to stationary phase entry; YGP1 has a paralog, SPS100, that arose from the whole genome duplication		YLR346C	CIS1	-2.97864	CItrinin Sensitive knockout	Protein whose biological role is unknown; localizes to the mitochondrion in a large-scale study|uniprot_proteome=UP000002311	Protein of unknown function found in mitochondria; expression is regulated by transcription factors involved in pleiotropic drug resistance, Pdr1p and Yrr1p; not an essential gene; YLR346C has a paralog, YGR035C, that arose from the whole genome duplication
YGR161C	RTS3	6.03783		Protein whose biological role is unknown; localizes to the nucleus and cytoplasm in a large-scale study|uniprot_proteome=UP000002311	Putative component of the protein phosphatase type 2A complex		YGL255W	ZRT1	-2.97612	Zinc-Regulated Transporter	High-affinity zinc uptake transmembrane transporter of the plasma membrane involved in zinc ion transport|uniprot_proteome=UP000002311	High-affinity zinc transporter of the plasma membrane; responsible for the majority of zinc uptake; transcription is induced under low-zinc conditions by the Zap1p transcription factor
YLL065w	YLL065W	5.93081			Dubious open reading frame; unlikely to encode a functional protein, based on available experimental and comparative sequence data; overlaps chromosome XII telomeric element core sequences		YJR132W	NMD5	-2.96793	Nonsense-Mediated mRNA Decay		Karyopherin; a carrier protein involved in nuclear import of proteins; importin beta homolog
YGR248W	SOL4	5.86077	Suppressor Of Los1-1		6-phosphogluconolactonase; protein abundance increases in response to DNA replication stress; SOL4 has a paralog, SOL3, that arose from the whole genome duplication		YBL016w	FUS3	-2.91797	cell FUSion	MAP kinase involved in pheromone-dependent signal transduction during mating; has a role in invasive growth in response to glucose limitation and negative regulation of MAPK cascade; localized to both the nucleus and mating projection tip|uniprot_proteome=UP000002311	Mitogen-activated serine/threonine protein kinase involved in mating; phosphoactivated by Ste7p; substrates include Ste12p, Far1p, Bni1p, Sst2p; inhibits invasive growth during mating by phosphorylating Tec1p, promoting its; inhibits recruitment of Ste5p, Cdc42p-mediated asymmetry and mating morphogenesis
YPL186C	UIP4	5.85553	Ulp1 Interacting Protein	Protein whose biological role is unknown; localizes to the nuclear envelope, mitochondrila outer membrane, and endoplasmic reticulum in large-scale studies|uniprot_proteome=UP000002311	Protein that interacts with Ulp1p; a Ubl (ubiquitin-like protein)-specific protease for Smt3p protein conjugates; detected in a phosphorylated state in the mitochondrial outer membrane; also detected in ER and nuclear envelope		YDR414c	ERD1	-2.9174	Endoplasmic reticulum Retention Defective		Predicted membrane protein required for lumenal ER protein retention; mutants secrete the endogenous ER protein, BiP (Kar2p)
YOR100C	CRC1	5.73581	CaRnitine Carrier		Mitochondrial inner membrane carnitine transporter; required for carnitine-dependent transport of acetyl-CoA from peroxisomes to mitochondria during fatty acid beta-oxidation; human homolog SLC25A20 complements yeast null mutant		YHR048W	YHK8	-2.86732			Presumed antiporter of the major facilitator superfamily; member of the 12-spanner drug:H(+) antiporter DHA1 family; expression of gene is up-regulated in cells exhibiting reduced susceptibility to azoles
YOR383C	FIT3	5.6098	Facilitator of Iron Transport		Mannoprotein that is incorporated into the cell wall; incorporated via a glycosylphosphatidylinositol (GPI) anchor; involved in the retention of siderophore-iron in the cell wall		YDL248w	COS7	-2.84427	COnserved Sequence	Putative receptor protein; predicted to have a role in the multivesicular body sorting pathway and to localize to the endosome|uniprot_proteome=UP000002311	Endosomal protein involved in turnover of plasma membrane proteins; member of the DUP380 subfamily of conserved, often subtelomeric COS genes; required for the multivesicular vesicle body sorting pathway that internalizes plasma membrane proteins for degradation; Cos proteins provide ubiquitin in trans for nonubiquitinated cargo proteins; the authentic, non-tagged protein is detected in highly pu…
YML100W	TSL1	5.59552	Trehalose Synthase Long chain		Large subunit of trehalose 6-phosphate synthase/phosphatase complex; Tps1p-Tps2p complex converts uridine-5'-diphosphoglucose and glucose 6-phosphate to trehalose; contributes to survival to acute lethal heat stress; mutant has aneuploidy tolerance; protein abundance increases in response to DNA replication stress; TSL1 has a paralog, TPS3, that arose from the whole genome duplication		YDR538w	PAD1	-2.83512	Phenylacrylic Acid Decarboxylase		Phenylacrylic acid decarboxylase; confers resistance to cinnamic acid, decarboxylates aromatic carboxylic acids to the corresponding vinyl derivatives; also has mRNA binding activity; homolog of E. coli UbiX; co-overproduction of Pad1p and Fdc1p greatly increases cinnamic acid decarboxylase activity
YHR087W	RTC3	5.53147	Restriction of Telomere Capping		Protein of unknown function involved in RNA metabolism; has structural similarity to SBDS, the human protein mutated in Shwachman-Diamond Syndrome (the yeast SBDS ortholog = SDO1); null mutation suppresses cdc13-1 temperature sensitivity; protein abundance increases in response to DNA replication stress		YPR120C	CLB5	-2.82567	CycLin B	Cyclin-dependent kinase regulatory subunit involved in the regulation of both G1/S and G2/M phase transitions of the mitotic cell cycle; regulates mitotic and premeiotic DNA replication, as well as mitotic spindle assembly; localizes to the nucleus|uniprot_proteome=UP000002311	B-type cyclin involved in DNA replication during S phase; activates Cdc28p to promote initiation of DNA synthesis; functions in formation of mitotic spindles along with Clb3p and Clb4p; most abundant during late G1 phase; CLB5 has a paralog, CLB6, that arose from the whole genome duplication
YHR033W	YHR033W	5.50214		Protein whose biological role is unknown; localizes to the cytoplasm in a large scale study|uniprot_proteome=UP000002311	Putative protein of unknown function; epitope-tagged protein localizes to the cytoplasm; YHR033W has a paralog, PRO1, that arose from the whole genome duplication		YEL032w	MCM3	-2.81661	MiniChromosome Maintenance	Chromatin- and DNA replication origin-binding component of the MCM mini-chromosome maintenance complex involved in initiation and regulation of DNA replication; also involved in pre-replicative complex assembly, double-strand break repair, and silencing|uniprot_proteome=UP000002311	Protein involved in DNA replication; component of the Mcm2-7 hexameric helicase complex that binds chromatin as a part of the pre-replicative complex
YMR195W	ICY1	5.38942	Interacting with the CYtoskeleton	Protein whose biological role is unknown; localizes to the vacuolar membrane in a large-scale study|uniprot_proteome=UP000002311	Protein of unknown function; required for viability in rich media of cells lacking mitochondrial DNA; mutants have an invasive growth defect with elongated morphology; induced by amino acid starvation; ICY1 has a paralog, ICY2, that arose from the whole genome duplication		YLL064c	PAU18	-2.80319	seriPAUperin	Protein whose biological role and cellular location are unknown|uniprot_proteome=UP000002311	Protein of unknown function; member of the seripauperin multigene family encoded mainly in subtelomeric regions; identical to Pau6p
YBR230c	OM14	5.31848	Outer Membrane Protein of 14 kDa	Mitochondrial outer membrane protein that binds to the nascent chain-associated complex to dock cytosolic ribosomes at the mitochondrion and facilitate co-translational import of mitochondrial proteins|uniprot_proteome=UP000002311	Mitochondrial outer membrane receptor for cytosolic ribosomes; integral protein of the outer membrane that interacts with the nascent chain-associated complex (NAC) bound to ribosomes, contributing to co-translational mitochondrial import; interacts with porin (Por1p) and Om45p; abundance is decreased in cells grown in glucose relative to other carbon sources		YNR076W	PAU6	-2.80155	seriPAUperin family	Protein whose biological role is unknown; localizes to the vacuole|uniprot_proteome=UP000002311	Member of the seripauperin multigene family; encoded mainly in subtelomeric regions; SWAT-GFP fusion protein localizes to the endoplasmic reticulum and vacuole, while mCherry fusion localizes to just the vacuole; active during alcoholic fermentation; regulated by anaerobiosis; negatively regulated by oxygen; repressed by heme; identical to Pau18p
YKL150W	MCR1	5.16724	Mitochondrial NADH-Cytochrome b5 Reductase		Mitochondrial NADH-cytochrome b5 reductase; involved in ergosterol biosynthesis		YOR390W	FEX1	-2.75695		Fluoride transporter; integral plasma membrane protein|uniprot_proteome=UP000002311	Protein involved in fluoride export; nearly identical to FEX2, and deletion of both proteins results in a large increase in fluoride sensitivity compared with the single mutant; contains two FEX domains connected by a linker; part of a widespread family of conserved fluoride export proteins
YDR055w	PST1	5.03618	Protoplasts-SecreTed		Cell wall protein that contains a putative GPI-attachment site; secreted by regenerating protoplasts; up-regulated by activation of the cell integrity pathway, as mediated by Rlm1p; upregulated by cell wall damage via disruption of FKS1; PST1 has a paralog, ECM33, that arose from the whole genome duplication		YNL217W	YNL217W	-2.7325			Putative protein of unknown function; weak sequence similarity to bis (5'-nucleotidyl)-tetraphosphatases; (GFP)-fusion protein localizes to the vacuole; null mutant is highly sensitive to azaserine and resistant to sodium-O-vandate
YOL126C	MDH2	4.93278	Malate DeHydrogenase		Cytoplasmic malate dehydrogenase; one of three isozymes that catalyze interconversion of malate and oxaloacetate; involved in the glyoxylate cycle and gluconeogenesis during growth on two-carbon compounds; interacts with Pck1p and Fbp1		YOR107W	RGS2	-2.72978	Regulator of heterotrimeric G protein Signaling		Negative regulator of glucose-induced cAMP signaling; directly activates the GTPase activity of the heterotrimeric G protein alpha subunit Gpa2p
YNR067C	DSE4	4.9213	Daughter Specific Expression	Glucan endo-1,3-beta-D-glucosidase involved in cell separation after cytokinesis; localizated to the cell wall, cell septum and extracellular region|uniprot_proteome=UP000002311	Daughter cell-specific secreted protein with similarity to glucanases; degrades cell wall from the daughter side causing daughter to separate from mother		YJL081C	ARP4	-2.7295	Actin-Related Protein	Subunit of the Ino80, NuA4 histone acetyltransferase and SWR1 complexes that contributes to 3' to 5' DNA helicase and histone acetylase functions in chromatin remodeling and DNA repair processes.|uniprot_proteome=UP000002311	Nuclear actin-related protein involved in chromatin remodeling; component of chromatin-remodeling enzyme complexes
YIL160C	POT1	4.79174	Peroxisomal Oxoacyl Thiolase		3-ketoacyl-CoA thiolase with broad chain length specificity; cleaves 3-ketoacyl-CoA into acyl-CoA and acetyl-CoA during beta-oxidation of fatty acids		YIL049W	DFG10	-2.69657	Defective for Filamentous Growth		Probable polyprenol reductase; catalyzes conversion of polyprenol to dolichol, the precursor for N-glycosylation; involved in filamentous growth; mutations in human homolog SRD5A3 confer CDG (Congenital Disorders of Glycosylation); human SRD5A3 can complement yeast null mutant
YKL026C	GPX1	4.78041	Glutathione PeroXidase		Phospholipid hydroperoxide glutathione peroxidase; induced by glucose starvation that protects cells from phospholipid hydroperoxides and nonphospholipid peroxides during oxidative stress; GPX1 has a paralog, HYR1, that arose from the whole genome duplication		YLL002w	RTT109	-2.68371	Regulator of Ty1 Transposition		Histone acetyltransferase; critical for cell survival in presence of DNA damage during S phase, required for recovery after DSB repair; acetylates H3K56, H3K9; H3K56 acetylation activity required for expression homeostasis, buffering of mRNA synthesis rate against changes in gene dosage during S phase; involved in non-homologous end joining and regulation of Ty1 transposition; prevents hyper-ampl…
YLR312C	YLR312C	4.69767	AuTophaGy related	Protein involved in autophagic degradation of the nucleus and endoplasmic reticulum in response to nitrogen starvation; binds to Atg8p during autophagy; localized to the perinuclear ER|uniprot_proteome=UP000002311	Autophagy receptor with a role in degradation of the ER and nucleus; involved specifically in autophagy of perinuclear endoplasmic reticulum in response to nitrogen starvation or rapamycin treatment; localizes to the perinuclear ER		YER019w	ISC1	-2.67977	Inositol phosphoSphingolipid phospholipase C	Inostitol phosphosphingolipid phospholipase involved in salt stress response and sphigolipid catabolism and ceramide biosythesis; localizes to the mitochondrial outer memembrane and endoplasmic reticulum|uniprot_proteome=UP000002311	Inositol phosphosphingolipid phospholipase C; mitochondrial membrane localized; hydrolyzes complex sphingolipids to produce ceramide; activates genes required for non-fermentable carbon source metabolism during diauxic shift; activated by phosphatidylserine, cardiolipin, and phosphatidylglycerol; mediates Na+ and Li+ halotolerance; ortholog of mammalian neutral sphingomyelinase type 2
YOR374W	ALD4	4.44144	ALdehyde Dehydrogenase	An aldehyde dehydrogenase involved in ethanol metabolism, pyruvate metabolism, acetate biosythesis and NADPH regeneration; localized to mitochondria|uniprot_proteome=UP000002311	Mitochondrial aldehyde dehydrogenase; required for growth on ethanol and conversion of acetaldehyde to acetate; phosphorylated; activity is K+ dependent; utilizes NADP+ or NAD+ equally as coenzymes; expression is glucose repressed; can substitute for cytosolic NADP-dependent aldehyde dehydrogenase when directed to the cytosol; human homolog ALDH2 can complement yeast ald4 mutant		YDR518w	EUG1	-2.67328	ER protein Unnecessary for Growth		Protein disulfide isomerase of the endoplasmic reticulum lumen; EUG1 has a paralog, PDI1, that arose from the whole genome duplication; function overlaps with that of Pdi1p; may interact with nascent polypeptides in the ER
YGR201C	YGR201C	4.43813		Protein whose biological role and cellular location are unknown|uniprot_proteome=UP000002311	Putative protein of unknown function		YOR184W	SER1	-2.66937	SERine requiring		3-phosphoserine aminotransferase; catalyzes the formation of phosphoserine from 3-phosphohydroxypyruvate, required for serine and glycine biosynthesis; regulated by the general control of amino acid biosynthesis mediated by Gcn4p; protein abundance increases in response to DNA replication stress
YBL015w	ACH1	4.36245	Acetyl CoA Hydrolase		Protein with CoA transferase activity; particularly for CoASH transfer from succinyl-CoA to acetate; has minor acetyl-CoA-hydrolase activity; phosphorylated; required for acetate utilization and for diploid pseudohyphal growth		YDR507c	GIN4	-2.61329	Growth Inhibitory	Protein kinase involved in septin ring assembly and budding cell bud growth; localizes to the bud neck|uniprot_proteome=UP000002311	Protein kinase involved in bud growth and assembly of the septin ring; proposed to have kinase-dependent and kinase-independent activities; undergoes autophosphorylation; similar to Hsl1p; GIN4 has a paralog, KCC4, that arose from the whole genome duplication
YPR151C	SUE1	4.35316			Protein required for degradation of unstable forms of cytochrome c; located in the mitochondria		YBL107c	MIX23	-2.61054	Mitochondrial Intermembrane space CX(n)C motif protein	Protein whose biological role is unknown; localized to mitochondrial intermembrane space|uniprot_proteome=UP000002311	Mitochondrial intermembrane space protein of unknown function; imported via the MIA import machinery; contains an unusual twin cysteine motif (CX13C CX14C)
YDR366C	YDR366C	4.34467		Predicted integral membrane protein whose biological role is unknown|uniprot_proteome=UP000002311	Putative protein of unknown function		YMR020W	FMS1	-2.59395	Fenpropimorph-resistance Multicopy Suppressor		Polyamine oxidase; converts spermine to spermidine, which is required for the essential hypusination modification of translation factor eIF-5A; also involved in pantothenic acid biosynthesis
YMR250W	GAD1	4.27262	GlutAmate Decarboxylase		Glutamate decarboxylase; converts glutamate into gamma-aminobutyric acid (GABA) during glutamate catabolism; involved in response to oxidative stress		YLL038c	ENT4	-2.59097	Epsin N-Terminal homology	Putative clathrin binding protein, that is localized to cortical actin patches; it has a predicted role in actin filament organization and actin patch assembly, and endocytosis|uniprot_proteome=UP000002311	Protein of unknown function; contains an N-terminal epsin-like domain; proposed to be involved in the trafficking of Arn1p in the absence of ferrichrome
YCR010c	ADY2	4.24611	Accumulation of DYads		Acetate transporter required for normal sporulation; phosphorylated in mitochondria; ADY2 has a paralog, ATO2, that arose from the whole genome duplication		YPR128C	ANT1	-2.58838	Adenine Nucleotide Transporter		Peroxisomal adenine nucleotide transporter; involved in beta-oxidation of medium-chain fatty acid; required for peroxisome proliferation
YLR271W	CMG1	4.10051	Cytoplasmic and Mitochondrial G-patch protein 1	Protein whose biological role is unknown; localizes to the nucleus and cytoplasm in a large-scale study|uniprot_proteome=UP000002311	Putative protein of unknown function; green fluorescent protein (GFP)-fusion protein localizes to the cytoplasm and the nucleus and is induced in response to the DNA-damaging agent MMS		YER170w	ADK2	-2.58196	ADenylate Kinase		Mitochondrial adenylate kinase; catalyzes the reversible synthesis of GTP and AMP from GDP and ADP; may serve as a back-up for synthesizing GTP or ADP depending on metabolic conditions; 3' sequence of ADK2 varies with strain background
YOL132W	GAS4	4.09189	Glycophospholipid-Anchored Surface protein		1,3-beta-glucanosyltransferase; involved with Gas2p in spore wall assembly; has similarity to Gas1p; localizes to the cell wall		YMR274C	RCE1	-2.57783	Ras and a-factor Converting Enzyme	Metalloendopeptidase involved in the CAAX-box dependent processing and maturation of the mating pheromone a-factor and Ras proteins; integral membrane protein localized to the endoplasmic reticulum|uniprot_proteome=UP000002311	Type II CAAX prenyl protease; involved in the proteolysis and maturation of Ras and the a-factor mating pheromone
YER179w	DMC1	3.98848	Disrupted Meiotic cDNA	Recombinase (DNA strand exchange protein) involved in reciprocal meiotic recombination and synaptonemal complex assembly; localizes to the condensed nuclear chromosome|uniprot_proteome=UP000002311	Meiosis-specific recombinase required for double-strand break repair; also required for pairing between homologous chromosomes; required for the normal morphogenesis of synaptonemal complex; homolog of Rad51p and the bacterial RecA protein; binds ssDNA and dsDNA, forms helical filaments; stimulated by Rdh54p		YBR297w	MAL33	-2.54712	MALtose		MAL-activator protein; part of complex locus MAL3; nonfunctional in genomic reference strain S288C
YBR157c	ICS2	3.94584	Increased Copper Sensitivity	Protein whose biological role and cellular location are unknown|uniprot_proteome=UP000002311	Protein of unknown function; null mutation does not confer any obvious defects in growth, spore germination, viability, or carbohydrate utilization		YKL132C	RMA1	-2.54539	Reduced Mating A		Putative dihydrofolate synthetase; similar to E. coli folylpolyglutamate synthetase/dihydrofolate synthetase; the authentic, non-tagged protein is detected in highly purified mitochondria in high-throughput studies; RMA1 has a paralog, FOL3, that arose from the whole genome duplication
YOR062C	YOR062C	3.81755		Protein whose biological role is unknown; localizes to the nucleus and cytoplasm in a large-scale study|uniprot_proteome=UP000002311	Protein of unknown function; similar to Reg1p; expression regulated by glucose and Rgt1p; GFP-fusion protein is induced in response to the DNA-damaging agent MMS; YOR062C has a paralog, YKR075C, that arose from the whole genome duplication		YGR227W	DIE2	-2.53735	Derepression of ITR1 Expression		Dolichyl-phosphoglucose-dependent alpha-1,2-glucosyltransferase; located in the ER; functions in pathway that synthesizes the dolichol-linked oligosaccharide precursor for N-linked protein glycosylation; has a role in regulation of ITR1 and INO1; human homolog ALG10B can complement yeast die2 null mutant
YIL155C	GUT2	3.81679	Glycerol UTilization		Mitochondrial glycerol-3-phosphate dehydrogenase; expression is repressed by both glucose and cAMP and derepressed by non-fermentable carbon sources in a Snf1p, Rsf1p, Hap2/3/4/5 complex dependent manner		YMR013C	SEC59	-2.53661	SECretory		Dolichol kinase; catalyzes the terminal step in dolichyl monophosphate (Dol-P) biosynthesis; required for viability and for normal rates of lipid intermediate synthesis and protein N-glycosylation
YPL054W	LEE1	3.68049		Protein whose biological role and cellular location are unknown|uniprot_proteome=UP000002311	Zinc-finger protein of unknown function		YNL035C	YNL035C	-2.53293		Protein whose biological role is unknown; localizes to the cytosol and to the nucleus in different large-scale studies|uniprot_proteome=UP000002311	Nuclear protein of unknown function; relocalizes to the cytosol in response to hypoxia; contains WD-40 domains; not an essential gene; protein abundance increases in response to DNA replication stress
YLR255C	YLR255C	3.65609			Dubious open reading frame; unlikely to encode a functional protein, based on available experimental and comparative sequence data		YDL003W	MCD1	-2.52296	Mitotic Chromosome Determinant		Essential alpha-kleisin subunit of the cohesin complex; required for sister chromatid cohesion in mitosis and meiosis; apoptosis induces cleavage and translocation of a C-terminal fragment to mitochondria; expression peaks in S phase
YFL014W	HSP12	3.61721	Heat Shock Protein		Plasma membrane protein involved in maintaining membrane organization; involved in maintaining organization during stress conditions; induced by heat shock, oxidative stress, osmostress, stationary phase, glucose depletion, oleate and alcohol; protein abundance increased in response to DNA replication stress and dietary restriction; regulated by the HOG and Ras-Pka pathways; required for dietary …		YDR389w	SAC7	-2.52125	Suppressor of ACtin		GTPase activating protein (GAP) for Rho1p; regulator of a Tor2p-mediated, Rho1p GTPase switch that controls organization of the actin cytoskeleton; negative regulator of the RHO1-PKC1-MAPK cell integrity (CWI) and membrane fluidity homeostasis signaling pathways; potential Cdc28p substrate; SAC7 has a paralog, BAG7, that arose from the whole genome duplication
YKR049C	FMP46	3.60247	Found in Mitochondrial Proteome	Protein whose biological role is unknown; localizes to the cytoplasm in large-scale studies|uniprot_proteome=UP000002311	Putative redox protein containing a thioredoxin fold; the authentic, non-tagged protein is detected in highly purified mitochondria in high-throughput studies		YBR007c	DSF2	-2.51392	Deletion Suppressor of mptFive/pufFive mutation	Protein whose biological role is unknown; localizes to the bud tip in large scale studies|uniprot_proteome=UP000002311	Deletion suppressor of mpt5 mutation; relocalizes from bud neck to cytoplasm upon DNA replication stress
YOL037C	YOL037C	3.5254			Dubious open reading frame; unlikely to encode a functional protein, based on available experimental and comparative sequence data; partially overlaps the uncharacterized ORF YOL036W		YJL133W	MRS3	-2.51227	Mitochondrial RNA Splicing		Iron transporter, mediates Fe2+ transport across inner mito membrane; mitochondrial carrier family member; active under low-iron conditions; may transport other cations; MRS3 has a paralog, MRS4, that arose from the whole genome duplication
YOL048C	RRT8	3.51924	Regulator of rDNA Transcription		Protein involved in spore wall assembly; shares similarity with Lds1p and Lds2p and a strain mutant for all 3 genes exhibits reduced dityrosine fluorescence relative to the single mutants; identified in a screen for mutants with increased levels of rDNA transcription; green fluorescent protein (GFP)-fusion protein localizes to lipid particles; protein abundance increases in response to DNA replic…		YBR145w	ADH5	-2.50538	Alcohol DeHydrogenase	NAD-dependent alcohol dehydrogenase that converts ethanol to acetylaldehyde|uniprot_proteome=UP000002311	Alcohol dehydrogenase isoenzyme V; involved in ethanol production; ADH5 has a paralog, ADH1, that arose from the whole genome duplication
YGR050C	YGR050C	3.4626		Protein whose biological role and cellular location are unknown|uniprot_proteome=UP000002311	Protein of unknown function; mRNA identified as translated by ribosome profiling data		YNR061C	YNR061C	-2.5024		Predicted integral membrane protein whose biological role is unknown; localizes to the cytoplasm, vacuole, and vacuole membrane in different large-scale studies|uniprot_proteome=UP000002311	Protein of unknown function; relocalizes from vacuole to cytoplasm upon DNA replication stress
YPR127W	YPR127W	3.45881		Protein whose biological role is unknown; localizes to the nucleus and cytoplasm in a large-scale study|uniprot_proteome=UP000002311	Putative pyridoxine 4-dehydrogenase; differentially expressed during alcoholic fermentation; expression activated by transcription factor YRM1/YOR172W; green fluorescent protein (GFP)-fusion protein localizes to both the cytoplasm and the nucleus		YFL047W	RGD2	-2.49663	RhoGAP domain		GTPase-activating protein (RhoGAP) for Cdc42p and Rho5p; relocalizes from bud neck to cytoplasm upon DNA replication stress
YKL217W	JEN1	3.43257			Monocarboxylate/proton symporter of the plasma membrane; transport activity is dependent on the pH gradient across the membrane; mediates high-affinity uptake of carbon sources lactate, pyuvate, and acetate, and also of the micronutrient selenite, whose structure mimics that of monocarboxylates; expression and localization are tightly regulated, with transcription repression, mRNA degradation, an…		YJR161C	COS5	-2.48785	COnserved Sequence	Protein with a role in the multivesicular body sorting pathway; localizes to the endosome; detected in the vacuole in a large-scale study|uniprot_proteome=UP000002311	Endosomal protein involved in turnover of plasma membrane proteins; member of the DUP380 subfamily of conserved, often subtelomeric COS genes; required for the multivesicular vesicle body sorting pathway that internalizes plasma membrane proteins for degradation; Cos proteins provide ubiquitin in trans for nonubiquitinated cargo proteins
YCL042w	YCL042W	3.42648		Protein whose biological role is unknown; localizes to the cytoplasm in a large-scale study|uniprot_proteome=UP000002311	Putative protein of unknown function; epitope-tagged protein localizes to the cytoplasm		YGL196W	DSD1	-2.48539			D-serine dehydratase (aka D-serine ammonia-lyase); converts D-serine to pyruvate and ammonia by a reaction dependent on pyridoxal 5'-phosphate and zinc; may play a role in D-serine detoxification; L-serine is not a substrate
YDR018c	YDR018C	3.3729			Probable membrane protein with three predicted transmembrane domains; similar to C. elegans F55A11.5 and maize 1-acyl-glycerol-3-phosphate acyltransferase; YDR018C has a paralog, CST26, that arose from the whole genome duplication		YGR233C	PHO81	-2.4777	PHOsphate metabolism		Cyclin-dependent kinase (CDK) inhibitor; regulates Pho80p-Pho85p and Pcl7p-Pho85p cyclin-CDK complexes in response to phosphate levels; inhibitory activity for Pho80p-Pho85p requires myo-D-inositol heptakisphosphate (IP7) generated by Vip1p; relative distribution to the nucleus increases upon DNA replication stress
YKL091C	YKL091C	3.34696			Putative phosphatidylinositol/phosphatidylcholine transfer protein; possibly involved in lipid metabolism; localizes to the nucleus; contains a CRAL/TRIO domain and binds several lipids in a large-scale study; YKL091C has a paralog, SEC14, that arose from the whole genome duplication		YDR261c	EXG2	-2.45574	EXo-1,3-beta-Glucanase		Exo-1,3-beta-glucanase; involved in cell wall beta-glucan assembly; may be anchored to the plasma membrane via a glycosylphosphatidylinositol (GPI) anchor
YMR056C	AAC1	3.3416	ADP/ATP Carrier	ATP:ADP antiporter of the mitochondrial inner membrane involved in aerobic respiration, heme biosynthesis and heme transport|uniprot_proteome=UP000002311	Mitochondrial inner membrane ADP/ATP translocator; exchanges cytosolic ADP for mitochondrially synthesized ATP; phosphorylated; Aac1p is a minor isoform while Pet9p is the major ADP/ATP translocator; relocalizes from mitochondrion to cytoplasm upon DNA replication stress		YHR123w	EPT1	-2.45221	EthanolaminePhosphoTransferase		sn-1,2-diacylglycerol ethanolamine- and cholinephosphotranferase; not essential for viability; EPT1 has a paralog, CPT1, that arose from the whole genome duplication
YDL110c	TMA17	3.29696	Translation Machinery Associated		ATPase dedicated chaperone that adapts proteasome assembly to stress; Tma17p is induced upon stress; interacts with Rpt6p to assist its pairing to Rpt3p and early steps in proteasome biogenesis; associates with ribosomes; heterozygous deletion demonstrated increases in chromosome instability in a rad9 deletion background; protein abundance is decreased upon intracellular iron depletion		YIR033W	MGA2	-2.44515	Multicopy suppressor of GAm1 (snf2)		ER membrane protein involved in regulation of OLE1 transcription; inactive ER form dimerizes and one subunit is then activated by ubiquitin/proteasome-dependent processing followed by nuclear targeting; MGA2 has a paralog, SPT23, that arose from the whole genome duplication
YPR093C	ASR1	3.29148	Alcohol Sensitive Ring/PHD finger		Ubiquitin ligase that modifies and regulates RNA Pol II; involved in a putative alcohol-responsive signaling pathway; accumulates in the nucleus under alcohol stress; has a role in organization of septins and the actin cytoskeleton; contains a Ring/PHD finger domain similar to the mammalian rA9 protein		YGL027C	CWH41	-2.43648	Calcofluor White Hypersensitive	Mannosyl-oligosaccharide glucosidase involved in fungal-type cell wall biogenesis and protein N-linked glycosylation; localized to the endoplasmic reticulum membrane|uniprot_proteome=UP000002311	Processing alpha glucosidase I; ER type II integral membrane N-glycoprotein involved in assembly of cell wall beta 1,6 glucan and asparagine-linked protein glycosylation; also involved in ER protein quality control and sensing of ER stress
YDR397C	NCB2	3.26339	Negative Cofactor B		Subunit of a heterodimeric NC2 transcription regulator complex; complex binds to TBP and can repress transcription by preventing preinitiation complex assembly or stimulate activated transcription; homologous to human NC2beta; complex also includes Bur6p		YLR084c	RAX2	-2.43506			N-glycosylated protein; involved in the maintenance of bud site selection during bipolar budding; localization requires Rax1p; RAX2 mRNA stability is regulated by Mpt5p
YFL030W	AGX1	3.19796	Alanine:Glyoxylate aminotrans(X)ferase	Mitochondrial alanine-glyoxylate transaminase that catalyzes the conversion of alanine and glyoxylate to pyruvate and glycine|uniprot_proteome=UP000002311	Alanine:glyoxylate aminotransferase (AGT); catalyzes the synthesis of glycine from glyoxylate, which is one of three pathways for glycine biosynthesis in yeast; similar to mammalian and plant alanine:glyoxylate aminotransferases; human homolog AGXT complements yeast null mutant		YBL063w	KIP1	-2.43291	KInesin related Protein	Subunit of the kinesin complex with microtubule motor activity; localized to the spindle and spindle pole body (SPB); involved in spindle related procecces, including spindle assembly/disassembly, SPB and sister chromatid separation|uniprot_proteome=UP000002311	Kinesin-related motor protein; required for mitotic spindle assembly, chromosome segregation, and 2 micron plasmid partitioning; functionally redundant with Cin8p for chromosomal but not plasmid functions
YBL043w	ECM13	3.16239	ExtraCellular Mutant	Protein whose biological role and cellular location are unknown|uniprot_proteome=UP000002311	Non-essential protein of unknown function; induced by treatment with 8-methoxypsoralen and UVA irradiation; ECM13 has a paralog, YJR115W, that arose from the whole genome duplication		YOL136C	PFK27	-2.42586	6-PhosphoFructo-2-Kinase		6-phosphofructo-2-kinase; catalyzes synthesis of fructose-2,6-bisphosphate; inhibited by phosphoenolpyruvate and sn-glycerol 3-phosphate, expression induced by glucose and sucrose, transcriptional regulation involves protein kinase A
YIR038C	GTT1	3.15256	GlutaThione Transferase		ER associated glutathione S-transferase capable of homodimerization; expression induced during the diauxic shift and throughout stationary phase; functional overlap with Gtt2p, Grx1p, and Grx2p		YOL090W	MSH2	-2.4026	MutS Homolog		Protein that binds to DNA mismatches; forms heterodimers with Msh3p and Msh6p that bind to DNA mismatches to initiate the mismatch repair process; contains a Walker ATP-binding motif required for repair activity and involved in interstrand cross-link repair; Msh2p-Msh6p binds to and hydrolyzes ATP
YKR067W	GPT2	3.13279	Glycerol-3-Phosphate acylTransferase		Glycerol-3-phosphate/dihydroxyacetone phosphate sn-1 acyltransferase; located in lipid particles and the ER; involved in the stepwise acylation of glycerol-3-phosphate and dihydroxyacetone in lipid biosynthesis; the most conserved motifs and functionally relevant residues are oriented towards the ER lumen		YGR074W	SMD1	-2.40038	snRNA Sm binding site protein D1	A subunit of the commitment complex that binds mRNA and is involved in mRNA splicing, via the splicesome|uniprot_proteome=UP000002311	Core Sm protein Sm D1; part of heteroheptameric complex (with Smb1p, Smd2p, Smd3p, Sme1p, Smx3p, and Smx2p) that is part of the spliceosomal U1, U2, U4, and U5 snRNPs; relocalizes to the cytosol in response to hypoxia; homolog of human Sm D1; protein abundance increases in response to DNA replication stress
YCR083w	TRX3	3.12238	ThioRedoXin		Mitochondrial thioredoxin; highly conserved oxidoreductase required to maintain the redox homeostasis of the cell, forms the mitochondrial thioredoxin system with Trr2p, redox state is maintained by both Trr2p and Glr1p		YKL116C	PRR1	-2.39836	Pheromone Response Regulator		Serine/threonine protein kinase; inhibits pheromone induced signaling downstream of MAPK, possibly at the level of the Ste12p transcription factor
YJL182C	YJL182C	3.02897			Dubious open reading frame; unlikely to encode a functional protein, based on available experimental and comparative sequence data; partially overlaps uncharacterized ORF YJL181W		YOR071C	NRT1	-2.39058	Nicotinamide Riboside Transporter		High-affinity nicotinamide riboside transporter; also transports thiamine with low affinity; major transporter for 5-aminoimidazole-4-carboxamide-1-beta-D-ribofuranoside (acadesine) uptake; shares sequence similarity with Thi7p and Thi72p; proposed to be involved in 5-fluorocytosine sensitivity
YOR005C	DNL4	3.01009	DNA Ligase		DNA ligase required for nonhomologous end-joining (NHEJ); forms stable heterodimer with required cofactor Lif1p, interacts with Nej1p; involved in meiosis, not essential for vegetative growth; mutations in human ortholog lead to ligase IV syndrome and Dubowitz syndrome		YIL140W	AXL2	-2.38804	AXiaL 2 bud site selection		Integral plasma membrane protein; required for axial budding in haploid cells; localizes to the incipient bud site and bud neck; glycosylated by Pmt4p; potential Cdc28p substrate
YPL222W	FMP40	2.96007	Found in Mitochondrial Proteome	Protein whose biological role is unknown; localizes to the mitochondrion in multiple large-scale studies|uniprot_proteome=UP000002311	Putative protein of unknown function; proposed to be involved in responding to environmental stresses; the authentic, non-tagged protein is detected in highly purified mitochondria in high-throughput studies		YGL204C	YGL204C	-2.38744		Protein whose biological role is unknown; localizes to the endoplasmic reticulum|uniprot_proteome=UP000002311	Protein of unknown function; mRNA identified as translated by ribosome profiling data; SWAT-GFP and mCherry fusion proteins localize to the endoplasmic reticulum
YCR037c	PHO87	2.9516	PHOsphate metabolism		Low-affinity inorganic phosphate (Pi) transporter; acts upstream of Pho81p in regulation of the PHO pathway; expression is independent of Pi concentration and Pho4p activity; contains 12 membrane-spanning segments; PHO87 has a paralog, PHO90, that arose from the whole genome duplication		YER158c	YER158C	-2.38692		Protein whose biological role and cellular location are unknown|uniprot_proteome=UP000002311	Protein of unknown function; potentially phosphorylated by Cdc28p; YER158C has a paralog, AFR1, that arose from the whole genome duplication
YDR059C	UBC5	2.95067	UBiquitin-Conjugating		Ubiquitin-conjugating enzyme; mediates selective degradation of short-lived, abnormal, or excess proteins, including histone H3; central component of the cellular stress response; expression is heat inducible; protein abundance increases in response to DNA replication stress; UBC5 has a paralog, UBC4, that arose from the whole genome duplication		YOR212W	STE4	-2.38563	STErile		G protein beta subunit; forms a dimer with Ste18p to activate mating signaling pathway, forms heterotrimer with Gpa1p and Ste18p to dampen signaling; pheromone-induced phosphorylation plays critical role in chemotropism; may recruit Rho1p to polarized growth site during mating; contains WD40 repeats
YLR356W	ATG33	2.94707	AuTophaGy related	Mitochondrial protein involved in mitochondrial degradation|uniprot_proteome=UP000002311	Mitochondrial mitophagy-specific protein; required primarily for mitophagy induced at post-log phase; not required for other types of selective autophagy or macroautophagy; conserved within fungi, but not in higher eukaryotes; ATG33 has a paralog, SCM4, that arose from the whole genome duplication		YPL273W	SAM4	-2.38318	S-AdenosylMethionine metabolism		S-adenosylmethionine-homocysteine methyltransferase; functions along with Mht1p in the conversion of S-adenosylmethionine (AdoMet) to methionine to control the methionine/AdoMet ratio; SAM4 has a paralog, YMR321C, that arose from a single-locus duplication
YPL058C	PDR12	2.90425	Pleiotropic Drug Resistance		Plasma membrane ATP-binding cassette (ABC) transporter; weak-acid-inducible multidrug transporter required for weak organic acid resistance; induced by sorbate and benzoate and regulated by War1p; mutants exhibit sorbate hypersensitivity		YPR194C	OPT2	-2.38072	OligoPeptide Transporter	Oligopeptide transporter; involved in maintenance of plasma membrane asymmetry, vacuole organization, redox homeostasis, and polarized growth; localized to the plasma membrane, peroxisome, and late Golgi|uniprot_proteome=UP000002311	Oligopeptide transporter; localized to peroxisomes and affects glutathione redox homeostasis; also localizes to the plasma membrane (PM) and to the late Golgi, and has a role in maintenance of lipid asymmetry between the inner and outer leaflets of the PM; member of the OPT family, with potential orthologs in S. pombe and C. albicans; also plays a role in formation of mature vacuoles and in polar…
YLR142w	PUT1	2.90297	Proline UTilization		Proline oxidase; nuclear-encoded mitochondrial protein involved in utilization of proline as sole nitrogen source; PUT1 transcription is induced by Put3p in the presence of proline and the absence of a preferred nitrogen source		YEL001c	IRC22	-2.37784	Increased Recombination Centers	Protein whose biological role is unknown; localizes to the endoplasmic reticulum in large scale studies|uniprot_proteome=UP000002311	Protein of unknown function; green fluorescent protein (GFP)-fusion localizes to the ER; YEL001C is non-essential; null mutant displays increased levels of spontaneous Rad52p foci
YEL010w	YEL010W	2.88783			Dubious open reading frame; unlikely to encode a functional protein, based on available experimental and comparative sequence data		YDR245w	MNN10	-2.36016	MaNNosyltransferase		Subunit of a Golgi mannosyltransferase complex; complex mediates elongation of the polysaccharide mannan backbone; membrane protein of the mannosyltransferase family; other members of the complex are Anp1p, Mnn9p, Mnn11p, and Hoc1p
YJR127C	RSF2	2.84175	ReSpiration Factor		Zinc-finger protein; involved in transcriptional control of both nuclear and mitochondrial genes, many of which specify products required for glycerol-based growth, respiration, and other functions; RSF2 has a paralog, TDA9, that arose from the whole genome duplication; relocalizes from nucleus to cytoplasm upon DNA replication stress		YLR162W	YLR162W	-2.35859		Protein whose biological role and cellular location are unknown|uniprot_proteome=UP000002311	Protein of unknown function; overexpression confers resistance to the antimicrobial peptide MiAMP1 and causes growth arrest, apoptosis, and increased sensitivity to cobalt chloride
YLR377C	FBP1	2.80418	Fructose-1,6-BisPhosphatase		Fructose-1,6-bisphosphatase; key regulatory enzyme in the gluconeogenesis pathway, required for glucose metabolism; undergoes either proteasome-mediated or autophagy-mediated degradation depending on growth conditions; glucose starvation results in redistribution to the periplasm; interacts with Vid30p		YOL064C	MET22	-2.35103	METhionine requiring		Bisphosphate-3'-nucleotidase; involved in salt tolerance and methionine biogenesis; dephosphorylates 3'-phosphoadenosine-5'-phosphate and 3'-phosphoadenosine-5'-phosphosulfate, intermediates of the sulfate assimilation pathway; human homolog BPNT1 complements yeast null mutant
YDL068w	YDL068W	2.8033			Dubious open reading frame; unlikely to encode a functional protein, based on available experimental and comparative sequence data		YBR088c	POL30	-2.34793	POLymerase	Sliding clamp for DNA polymerase delta; involved in DNA replication and DNA repair processes it exists in a trimeric complex form.|uniprot_proteome=UP000002311	Proliferating cell nuclear antigen (PCNA); functions as the sliding replication clamp for DNA polymerase delta; may function as a docking site for other proteins required for mitotic and meiotic chromosomal DNA replication and for DNA repair; PCNA ubiquitination at K164 plays a crucial role during Okazaki fragment processing
YJL078C	PRY3	2.76109	Pathogen Related in Yeast		Cell wall-associated protein involved in export of acetylated sterols; member of the CAP protein superfamily (cysteine-rich secretory proteins (CRISP), antigen 5, and pathogenesis related 1 proteins); role in mating efficiency; expression of full-length transcript is daughter cell-specific; in response to alpha factor, a short transcript starting at +452 is expressed and the long form is represse…		YJR148W	BAT2	-2.34381	Branched-chain Amino acid Transaminase	Branched-chain amino acid aminotransferase involved in both the biosynthesis and degradation of branched chain amino acids, such as leucine, isoleucine and valine; localizes to the cytoplasm|uniprot_proteome=UP000002311	Cytosolic branched-chain amino acid (BCAA) aminotransferase; preferentially involved in BCAA catabolism; homolog of murine ECA39; highly expressed during stationary phase and repressed during logarithmic phase; BAT2 has a paralog, BAT1, that arose from the whole genome duplication
YJL037W	IRC18	2.74842	Increased Recombination Centers		Protein involved in outer spore wall assembly; possible role in assembly of the dityrosine layer; similar to adjacent ORF, LOH1; irc18 loh1 double mutant exhibits reduced dityrosine fluorescence relative to single mutants; SWAT-GFP fusion protein localizes to the ER and vacuole, while mCherry fusion localizes to the vacuole; expression induced in respiratory-deficient cells and carbon-limited che…		YOL056W	GPM3	-2.34177	Glycerate PhosphoMutase	Protein whose biological role is unknown; localizes to the cytoplasm in a large-scale study|uniprot_proteome=UP000002311	Homolog of Gpm1p phosphoglycerate mutase; converts 3-phosphoglycerate to 2-phosphoglycerate in glycolysis; may be non-functional; GPM3 has a paralog, GPM2, that arose from the whole genome duplication
YHR008c	SOD2	2.72811	SuperOxide Dismutase	Mitochondrial manganese superoxide oxidoreductase involved in the metabolism of reactive oxygen species, cell aging, and the response of non-dividing cells oxidative stress|uniprot_proteome=UP000002311	Mitochondrial manganese superoxide dismutase; protects cells against oxygen toxicity		YJL178C	ATG27	-2.32063	AuTophaGy related	Phosphatidylinositol-3-phosphate binding protein involved in autophagic vacuole assembly, peroxisome degradation, protein localization to pre-autophagosomal structure and cytoplasm-to-vacuole targeting (CVT) pathway; localizes to the mitochondrion, pre-autophagosomal structure (PAS), trans-golgi network|uniprot_proteome=UP000002311	Type I membrane protein involved in autophagy and the Cvt pathway; may be involved in membrane delivery to the phagophore assembly site
YJR058C	APS2	2.72384	clathrin Associated Protein complex Small subunit		Small subunit of the clathrin-associated adaptor complex AP-2; AP-2 is involved in protein sorting at the plasma membrane; related to the sigma subunit of the mammalian plasma membrane clathrin-associated protein (AP-2) complex		YOR321W	PMT3	-2.30394	Protein O-MannosylTransferase		Protein O-mannosyltransferase; transfers mannose residues from dolichyl phosphate-D-mannose to protein serine/threonine residues; acts in a complex with Pmt5p, can instead interact with Pmt1p in some conditions; antifungal drug target; PMT3 has a paralog, PMT2, that arose from the whole genome duplication
YLR414C	PUN1	2.66509	Plasma membrane protein Upregulated during Nitrogen stress		Plasma membrane protein with a role in cell wall integrity; co-localizes with Sur7p in punctate membrane patches; null mutant displays decreased thermotolerance; transcription induced upon cell wall damage and metal ion stress		YHL048W	COS8	-2.30266	COnserved Sequence	Protein predicted to have a role in the multivesicular body sorting pathway; localizes to the nuclear envelope; predicted to localize to the endosome|uniprot_proteome=UP000002311	Endosomal protein involved in turnover of plasma membrane proteins; member of the DUP380 subfamily of conserved, often subtelomeric COS genes; required for the multivesicular vesicle body sorting pathway that internalizes plasma membrane proteins for degradation; Cos proteins provide ubiquitin in trans for nonubiquitinated cargo proteins
YOL047C	LDS2	2.64592	Lipid Droplets in Sporulation		Protein Involved in spore wall assembly; localizes to lipid droplets found on or outside of the prospore membrane; shares similarity with Lds1p and Rrt8p, and a strain mutant for all 3 genes exhibits reduced dityrosine fluorescence relative to the single mutants; green fluorescent protein (GFP)-fusion protein localizes to the cytoplasm in a punctate pattern		YNL218W	MGS1	-2.29251	Maintenance of Genome Stability		Protein with DNA-dependent ATPase and ssDNA annealing activities; involved in maintenance of genome; interacts functionally with DNA polymerase delta; homolog of human Werner helicase interacting protein (WHIP); forms nuclear foci upon DNA replication stress
YBR033w	EDS1	2.63655	Expression Dependent on Slt2		Putative zinc cluster protein, predicted to be a transcription factor; not an essential gene; EDS1 has a paralog, RGT1, that arose from the whole genome duplication		YPR175W	DPB2	-2.2922	DNA Polymerase B subunit 2	Subunit of the DNA polymerase epsilon complex; involved in maintenance of fidelity during DNA replication, error prone translesion synthesis, heterochromatin organization that contributes to chromatin silencing; also localizes to the cytoplasm|uniprot_proteome=UP000002311	Second largest subunit of DNA polymerase II (DNA polymerase epsilon); required for maintenance of fidelity of chromosomal replication; essential motif in C-terminus is required for formation of the four-subunit Pol epsilon; expression peaks at the G1/S phase boundary; Cdc28p substrate
YPL109C	YPL109C	2.62033		Protein whose biological role is unknown; localizes to the mitochondrion in multiple large-scale studies|uniprot_proteome=UP000002311	UbiB family protein; contains transmembrane domain and mitochondrial targeting sequence; the authentic, non-tagged protein is detected in highly purified mitochondria in high-throughput studies		YKR061W	KTR2	-2.28681	Kre Two Related		Mannosyltransferase involved in N-linked protein glycosylation; member of the KRE2/MNT1 mannosyltransferase family; KTR2 has a paralog, YUR1, that arose from the whole genome duplication
YHR094c	HXT1	2.61332	HeXose Transporter		Low-affinity glucose transporter of the major facilitator superfamily; expression is induced by Hxk2p in the presence of glucose and repressed by Rgt1p when glucose is limiting; HXT1 has a paralog, HXT6, what arose from the whole genome duplication		YPL254W	HFI1	-2.28675	Histone H2A Functional Interactor		Adaptor protein required for structural integrity of the SAGA complex; a histone acetyltransferase-coactivator complex that is involved in global regulation of gene expression through acetylation and transcription functions
YPL073C	YPL073C	2.61134			Dubious open reading frame; unlikely to encode a functional protein, based on available experimental and comparative sequence data; completely overlaps with verified gene UBP16/YPL072W; may interact with ribosome based on co-purification experiments		YHR084w	STE12	-2.28219	STErile		Transcription factor that is activated by a MAPK signaling cascade; activates genes involved in mating or pseudohyphal/invasive growth pathways; cooperates with Tec1p transcription factor to regulate genes specific for invasive growth
YGR008C	STF2	2.56173	STabilizing Factor		Protein involved in resistance to desiccation stress; Stf2p exhibits antioxidant properties, and its overexpression prevents ROS accumulation and apoptosis; binds to F0 sector of mitochondrial F1F0 ATPase in vitro and may modulate the inhibitory action of Inh1p and Stf1p; protein abundance increases in response to DNA replication stress; STF2 has a paralog, TMA10, that arose from the whole genome…		YHR154W	RTT107	-2.27763	Regulator of Ty1 Transposition		Protein implicated in Mms22-dependent DNA repair during S phase; involved in recruiting the SMC5/6 complex to double-strand breaks; DNA damage induces phosphorylation by Mec1p at one or more SQ/TQ motifs; interacts with Mms22p and Slx4p; has four BRCT domains; has a role in regulation of Ty1 transposition; relative distribution to nuclear foci increases upon DNA replication stress
YIL059C	YIL059C	2.55885			Dubious open reading frame; unlikely to encode a functional protein, based on available experimental and comparative sequence data; partially overlaps the uncharacterized ORF YIL060W		YCR089w	FIG2	-2.27325	Factor-Induced Gene		Cell wall adhesin, expressed specifically during mating; may be involved in maintenance of cell wall integrity during mating; FIG2 has a paralog, AGA1, that arose from the whole genome duplication
YMR306W	FKS3	2.54462	FK506 Sensitivity		Protein involved in spore wall assembly; has similarity to 1,3-beta-D-glucan synthase catalytic subunits Fks1p and Gsc2p; the authentic, non-tagged protein is detected in highly purified mitochondria in high-throughput studies		YGR040W	KSS1	-2.27239	Kinase Suppressor of Sst2 mutations		Mitogen-activated protein kinase (MAPK); involved in signal transduction pathways that control filamentous growth and pheromone response; the KSS1 gene is nonfunctional in S288C strains and functional in W303 strains
YLR237W	THI7	2.54098	THIamine metabolism	Bifunctional acadesine and thiamine transporter involved in vitamin B1 transport and the directed movement of 5-amino-1-ribofuranosylimidazole-4-carboxamide across membranes|uniprot_proteome=UP000002311	Plasma membrane transporter responsible for the uptake of thiamine; contributes to uptake of 5-aminoimidazole-4-carboxamide-1-beta-D-ribofuranoside (acadesine); member of the major facilitator superfamily of transporters; mutation of human ortholog causes thiamine-responsive megaloblastic anemia		YBR104w	YMC2	-2.26691	Yeast Mitochondrial Carrier		Putative mitochondrial inner membrane transporter; proposed role in oleate metabolism and glutamate biosynthesis; member of the mitochondrial carrier (MCF) family; YMC2 has a paralog, YMC1, that arose from the whole genome duplication
YHR106W	TRR2	2.53911	ThioRedoxin Reductase		Mitochondrial thioredoxin reductase; involved in protection against oxidative stress, required with Glr1p to maintain the redox state of Trx3p; contains active-site motif (CAVC) present in prokaryotic orthologs; binds NADPH and FAD; TRR2 has a paralog, TRR1, that arose from the whole genome duplication		YML115C	VAN1	-2.26417	VANadate resistance protein		Component of the mannan polymerase I; complex contains Van1p and Mnn9p and is involved in the first steps of mannan synthesis; mutants are vanadate-resistant
YPL061W	ALD6	2.53252	ALdehyde Dehydrogenase	An aldehyde dehydrogenase involved in acetate biosynthesis, NADPH regeneration and response to salt stress; localized to the mitochondrion and cytosol|uniprot_proteome=UP000002311	Cytosolic aldehyde dehydrogenase; activated by Mg2+ and utilizes NADP+ as the preferred coenzyme; required for conversion of acetaldehyde to acetate; constitutively expressed; locates to the mitochondrial outer surface upon oxidative stress		YMR198W	CIK1	-2.25445	Chromosome Instability and Karyogamy		Kinesin-associated protein; required for both karyogamy and mitotic spindle organization, interacts stably and specifically with Kar3p and may function to target this kinesin to a specific cellular role; locus encodes a long and short transcript with differing functions; CIK1 has a paralog, VIK1, that arose from the whole genome duplication
YBR269c	SDH8	2.51642	Succinate DeHydrogenase		Protein required for assembly of succinate dehydrogenase; interacts with flavinylated Sdh1p and may function as a chaperone for free Sdh1p, protecting its FAD cofactor from redox reactions before assembly of the complex; soluble protein of the mitochondrial matrix; respiratory defect of null mutant is functionally complemented by Drosophila and human orthologs		YCL047c	POF1	-2.25312	Promoter Of Filamentation		Nicotinamide mononucleotide-specific adenylyltransferase (NMNAT); catalyzes the conversion of nicotinamide mononucleotide (NMN) to nicotinamide adenine dinucleotide (NAD+); role in the nicotinamide riboside (NR) salvage pathway of NAD+ biosynthesis; involved in NR and NAD+ homeostasis; ATPase involved in protein quality control and filamentation pathways; interacts physically with Kss1p and suppr…
YDR043C	NRG1	2.51292	Negative Regulator of Glucose-repressed genes	Sequence-specific DNA binding transcription factor that regulates transcription by RNA polymerase II involved in filamentous growth, hyperosmotic response, and glucose sensing|uniprot_proteome=UP000002311	Transcriptional repressor; recruits the Cyc8p-Tup1p complex to promoters; mediates glucose repression and negatively regulates a variety of processes including filamentous growth and alkaline pH response; activated in stochastic pulses of nuclear localization in response to low glucose		YLR354C	TAL1	-2.25264	TransALdolase		Transaldolase, enzyme in the non-oxidative pentose phosphate pathway; converts sedoheptulose 7-phosphate and glyceraldehyde 3-phosphate to erythrose 4-phosphate and fructose 6-phosphate; TAL1 has a paralog, NQM1, that arose from the whole genome duplication
YLR280C	YLR280C	2.49739			Dubious open reading frame; unlikely to encode a functional protein, based on available experimental and comparative sequence data		YDL052C	SLC1	-2.24443	SphingoLipid Compensation		1-acyl-sn-glycerol-3-phosphate acyltransferase; catalyzes the acylation of lysophosphatidic acid to form phosphatidic acid, a key intermediate in lipid metabolism; enzymatic activity detected in lipid particles and microsomes
YML089C	YML089C	2.48802			Dubious open reading frame; unlikely to encode a functional protein, based on available experimental and comparative sequence data; expression induced by calcium shortage		YAL037W	YAL037W	-2.2438		Protein whose biological role and cellular location are unknown|uniprot_proteome=UP000002311	Putative protein of unknown function; YAL037W has a paralog, YOR342C, that arose from the whole genome duplication
YEL030w	ECM10	2.47971	ExtraCellular Mutant		Heat shock protein of the Hsp70 family; localized in mitochondrial nucleoids, plays a role in protein translocation, interacts with Mge1p in an ATP-dependent manner; overexpression induces extensive mitochondrial DNA aggregations; ECM10 has a paralog, SSC1, that arose from the whole genome duplication		YMR315W	YMR315W	-2.2401			Protein with NADP(H) oxidoreductase activity; transcription is regulated by Stb5p in response to NADPH depletion induced by diamide; promoter contains a putative Stb5p binding site; protein abundance increases in response to DNA replication stress
YGR236C	SPG1	2.45404	Stationary Phase Gene	Protein whose biological role is unknown; localizes to the mitochondrion in different large-scale studies|uniprot_proteome=UP000002311	Protein required for high temperature survival during stationary phase; not required for growth on nonfermentable carbon sources; the authentic, non-tagged protein is detected in highly purified mitochondria in high-throughput studies		YGR198W	YPP1	-2.23282	alpha-sYnuclein Protective Protein		Cargo-transport protein involved in endocytosis; interacts with phosphatidylinositol-4-kinase Stt4p; is required, along with Efr3p, for the assembly and recruitment of multiple copies of the kinase into phosphoinositide kinase (PIK) patches at the plasma membrane; positively regulates Stt4p; GFP-fusion protein localizes to the cytoplasm; YGR198W is an essential gene
YHL042W	YHL042W	2.42699		Protein whose biological role is unknown; localizes to the vacuole|uniprot_proteome=UP000002311	Protein of unknown function; member of the DUP380 subfamily of conserved, often subtelomerically-encoded proteins; SWAT-GFP and mCherry fusion proteins localize to the vacuole		YIL074C	SER33	-2.22474	SERine requiring	3-phosphoglycerate dehydrogenase that catalyzes the first step in serine and glycine biosynthesis; 3-phosphoglycerate dehydrogenase that converts alpha-ketoglutarate to D-2-hydroxyglutarate; localizes to the cytoplasm|uniprot_proteome=UP000002311	3-phosphoglycerate dehydrogenase and alpha-ketoglutarate reductase; 3PG dehydrogenase that catalyzes the first step in serine and glycine biosynthesis; also functions as an alpha-ketoglutarate reductase, converting alpha-ketoglutarate to D-2-hydroxyglutarate (D-2HG); localizes to the cytoplasm; SER33 has a paralog, SER3, that arose from the whole genome duplication
YLR118c	YLR118C	2.41125			Acyl-protein thioesterase responsible for depalmitoylation of Gpa1p; green fluorescent protein (GFP)-fusion protein localizes to both the cytoplasm and nucleus and is induced in response to the DNA-damaging agent MMS		YDR143c	SAN1	-2.21924	Sir Antagonist		Ubiquitin-protein ligase; involved in proteasome-dependent degradation of aberrant nuclear proteins; targets substrates with regions of exposed hydrophobicity containing 5 or more contiguous hydrophobic residues; contains intrinsically disordered regions that contribute to substrate recognition; prefers a window of exposed hydrophobicity that causes a particular level of protein insolubility, sug…
YDR042C	YDR042C	2.40075		Protein whose biological role and cellular location are unknown|uniprot_proteome=UP000002311	Putative protein of unknown function; expression is increased in ssu72-ts69 mutant		YCL030c	HIS4	-2.2132	HIStidine requiring		Multifunctional enzyme containing phosphoribosyl-ATP pyrophosphatase; phosphoribosyl-AMP cyclohydrolase, and histidinol dehydrogenase activities; catalyzes the second, third, ninth and tenth steps in histidine biosynthesis
YGR086C	PIL1	2.38396	Phosphorylation Inhibited by Long chain bases		Eisosome core component; eisosomes are large immobile cell cortex structures associated with endocytosis; detected in phosphorylated state in mitochondria; phosphorylated on Thr233 upon Pkc1p hyperactivation in a Slt2p MAPK-dependent fashion; null mutant shows activation of Pkc1p/Ypk1p stress resistance pathways; member of BAR domain family; protein increases in abundance and relocalizes from pla…		YHR108W	GGA2	-2.21151	Golgi-localized, Gamma-adaptin ear homology, Arf-binding protein		Protein that regulates Arf1p, Arf2p to facilitate Golgi trafficking; binds phosphatidylinositol 4-phosphate, which plays a role in TGN localization; has homology to gamma-adaptin; GGA2 has a paralog, GGA1, that arose from the whole genome duplication
YAL034C	FUN19	2.37972	Function Unknown Now	Protein whose biological role and cellular location are unknown|uniprot_proteome=UP000002311	Non-essential protein of unknown function; expression induced in response to heat stress; FUN19 has a paralog, YOR338W, that arose from the whole genome duplication		YDR210W	YDR210W	-2.2103		Protein whose biological role and cellular location are unknown|uniprot_proteome=UP000002311	Predicted tail-anchored plasma membrane protein; contains a conserved CYSTM module; related proteins in other organisms may be involved in response to stress; green fluorescent protein (GFP)-fusion protein localizes to the cell periphery
YIL057C	RGI2	2.37268	Respiratory growth induced		Protein of unknown function; involved in energy metabolism under respiratory conditions; expression induced under carbon limitation and repressed under high glucose; RGI2 has a paralog, RGI1, that arose from the whole genome duplication		YIL116W	HIS5	-2.20597	HIStidine requiring		Histidinol-phosphate aminotransferase; catalyzes the seventh step in histidine biosynthesis; responsive to general control of amino acid biosynthesis; mutations cause histidine auxotrophy and sensitivity to Cu, Co, and Ni salts
YEL057c	SDD1	2.35642	Suppressor of Degenerative Death	Protein whose biological role and cellular location are unknown|uniprot_proteome=UP000002311	Protein of unknown function; overproduction suppresses lethality due to expression of the dominant PET9 allele AAC2-A128P; may have a role in telomere maintenance; target of UME6 regulation		YKL219W	COS9	-2.20496	COnserved Sequence	Protein predicted to have a role in the multivesicular body sorting pathway and to localize to the endosome|uniprot_proteome=UP000002311	Endosomal protein involved in turnover of plasma membrane proteins; member of the DUP380 subfamily of conserved, often subtelomeric COS genes; required for the multivesicular vesicle body sorting pathway that internalizes plasma membrane proteins for degradation; Cos proteins provide ubiquitin in trans for nonubiquitinated cargo proteins
YGL096W	TOS8	2.35454	Target Of Sbf		Homeodomain-containing protein and putative transcription factor; found associated with chromatin; target of SBF transcription factor; induced during meiosis and under cell-damaging conditions; TOS8 has a paralog, CUP9, that arose from the whole genome duplication		YJL183W	MNN11	-2.20156	MaNNosyltransferase		Subunit of a Golgi mannosyltransferase complex; this complex also contains Anp1p, Mnn9p, Mnn10p, and Hoc1p, and mediates elongation of the polysaccharide mannan backbone; has homology to Mnn10p
YER159c	BUR6	2.34766	Bypass UAS Requirement	Promoter-binding RNA polymerase II transcription factor that binds TATA-binding protein and participates in preinitiation complex assembly; subunit of the heterodimeric negative cofactor 2 complex|uniprot_proteome=UP000002311	Subunit of a heterodimeric NC2 transcription regulator complex; complex binds to TBP and can repress transcription by preventing preinitiation complex assembly or stimulate activated transcription; homologous to human NC2alpha; complex also includes Ncb2p; bur6 ncb2 double mutation is functionally complemented by coexpression of human DRAP1 and DR1, although the single bur6 mutation is not comple…		YNR012W	URK1	-2.19953	URidine Kinase		Uridine/cytidine kinase; component of the pyrimidine ribonucleotide salvage pathway that converts uridine into UMP and cytidine into CMP; involved in the pyrimidine deoxyribonucleotide salvage pathway, converting deoxycytidine into dCMP
YDR133C	YDR133C	2.34556			Dubious open reading frame; unlikely to encode a functional protein, based on available experimental and comparative sequence data; partially overlaps YDR134C		YDR336W	MRX8	-2.18726	Mitochondrial oRganization of gene eXpression (MIOREX)	Protein whose biological role and cellular location are unknown|uniprot_proteome=UP000002311	Protein that associates with mitochondrial ribosome; sumoylated under stress conditions in a genome wide study; YDR336W is not an essential gene
YJR019C	TES1	2.34171	ThioESterase		Peroxisomal acyl-CoA thioesterase; likely to be involved in fatty acid oxidation rather than fatty acid synthesis; conserved protein also found in human peroxisomes; TES1 mRNA levels increase during growth on fatty acids		YDL226C	GCS1	-2.18151	Growth Cold Sensitive		ADP-ribosylation factor GTPase activating protein (ARF GAP); involved in ER-Golgi transport; required for prospore membrane formation; regulates phospholipase Spo14p; shares functional similarity with Glo3p; GCS1 has a paralog, SPS18, that arose from the whole genome duplication
YGL260W	YGL260W	2.33152		Protein whose biological role and cellular location are unknown|uniprot_proteome=UP000002311	Putative protein of unknown function; transcription is significantly increased in a NAP1 deletion background; deletion mutant has increased accumulation of nickel and selenium		YAR003W	SWD1	-2.18097	Set1c, WD40 repeat protein		Subunit of the COMPASS (Set1C) complex; COMPASS methylates histone H3 on lysine 4 and is required in transcriptional silencing near telomeres; WD40 beta propeller superfamily member with similarity to mammalian Rbbp7
YHR176W	FMO1	2.2765	Flavin containing MonoOxygenase		Flavin-containing monooxygenase; localized to the cytoplasmic face of the ER membrane; catalyzes oxidation of biological thiols to maintain the ER redox buffer ratio for correct folding of disulfide-bonded proteins		YAR008W	SEN34	-2.17305	Splicing ENdonuclease		Subunit of the tRNA splicing endonuclease; tRNA splicing endonuclease (Sen complex) is composed of Sen2p, Sen15p, Sen34p, and Sen54p; Sen complex also cleaves the CBP1 mRNA at the mitochondrial surface; Sen34p contains the active site for tRNA 3' splice site cleavage and has similarity to Sen2p and to Archaeal tRNA splicing endonuclease
YOR268C	YOR268C	2.26316		Protein whose biological role and cellular location are unknown|uniprot_proteome=UP000002311	Putative protein of unknown function; sporulation is abnormal in homozygous diploid; SWAT-GFP fusion protein localizes to the nucleus; YOR268C is not an essential gene		YHR023w	MYO1	-2.17244	MYOsin	Subunit of the myosin II complex that is required for actomyosin contractile ring contraction and cell separation after cytokinesis; localizes to the bud neck contractile ring and incipient cellular bud site|uniprot_proteome=UP000002311	Type II myosin heavy chain; required for wild-type cytokinesis and cell separation; localizes to the actomyosin ring; binds to myosin light chains Mlc1p and Mlc2p through its IQ1 and IQ2 motifs respectively
YHR080C	YHR080C	2.25702	Lipid transfer protein Anchored at Membrane contact sites	Sterol-binding protein of the cortical ER; may have a role in intracellular sterol transport|uniprot_proteome=UP000002311	Sterol-binding protein that localizes to puncta in the cortical ER; sterol binding occurs via two StART-like domains; one of six StART-like domain-containing proteins in yeast that may be involved in intracellular sterol transfer between membranes; conserved across eukaryotes; has both GRAM and StART-like (VASt) domains; the authentic, non-tagged protein is detected in highly purified mitochondri…		YGL039W	YGL039W	-2.16521		Reductase with a role in metabolizing ketones and furfural|uniprot_proteome=UP000002311	Aldehyde reductase; reduces aliphatic aldehyde substrates using NADH as cofactor; shown to reduce carbonyl compounds to chiral alcohols
YBR020w	GAL1	2.25195	GALactose metabolism	Galactokinase involved galactose catabolism and regulation of transcription in response to galactose; localized to the cytoplasm|uniprot_proteome=UP000002311	Galactokinase; phosphorylates alpha-D-galactose to alpha-D-galactose-1-phosphate in the first step of galactose catabolism; expression regulated by Gal4p; human homolog GALK2 complements yeast null mutant; GAL1 has a paralog, GAL3, that arose from the whole genome duplication		YJL193W	YJL193W	-2.15989		Predicted integral membrane protein whose biological role is unknown|uniprot_proteome=UP000002311	Putative protein of unknown function; predicted to encode a triose phosphate transporter subfamily member based on phylogenetic analysis; similar to YOR307C/SLY41; deletion mutant has a respiratory growth defect
YIL077C	YIL077C	2.23162		Protein whose biological role is unknown; localizes to the mitochondrion in large scale studies|uniprot_proteome=UP000002311	Putative protein of unknown function; the authentic, non-tagged protein is detected in highly purified mitochondria in high-throughput studies; deletion confers sensitivity to 4-(N-(S-glutathionylacetyl)amino) phenylarsenoxide (GSAO)		YEL029c	BUD16	-2.15184	BUD site selection		Putative pyridoxal kinase; a key enzyme involved in pyridoxal 5'-phosphate synthesis, the active form of vitamin B6; required for genome integrity; involved in bud-site selection; similarity to yeast BUD17 and human pyridoxal kinase (PDXK)
YKR106w	GEX2	2.22103	Glutathione EXchanger		Proton:glutathione antiporter; localized to the vacuolar and plasma membranes; expressed at a very low level; potential role in resistance to oxidative stress and modulation of the PKA pathway; GEX2 has a paralog, GEX1, that arose from a segmental duplication		YAL022C	FUN26	-2.14881	Function Unknown Now	Nicotinamide riboside transmembrane transporter; localizes to the vacuole membrane|uniprot_proteome=UP000002311	High affinity, broad selectivity, nucleoside/nucleobase transporter; vacuolar membrane localized transporter which may regulate the balance of nicotinamide riboside (NmR) levels between the cytosol and vacuole, contributing to salvage of NmR for use in cytosolic NAD+ synthesis; equilibrative nucleoside transporter (ENT) family member
YLR121c	YPS3	2.19974	YaPSin		Aspartic protease; member of the yapsin family of proteases involved in cell wall growth and maintenance; attached to the plasma membrane via a glycosylphosphatidylinositol (GPI) anchor		YDL146w	LDB17	-2.14843	Low Dye Binding		Protein involved in the regulation of endocytosis; transiently recruited to actin cortical patches in a SLA1-dependent manner after late coat component assembly; GFP-fusion protein localizes to the periphery, cytoplasm, bud, and bud neck
YPL111W	CAR1	2.19502	Catabolism of ARginine	Manganese- and zinc binding arginase involved in ornithine biosynthesis; inhibits ornithine carbamoyltranserase; localizes to cytosol, nucleus and shmoo tip|uniprot_proteome=UP000002311	Arginase, catabolizes arginine to ornithine and urea; expression responds to both induction by arginine and nitrogen catabolite repression; disruption decreases production of carcinogen ethyl carbamate during wine fermentation and also enhances freeze tolerance		YFL004W	VTC2	-2.14048	Vacuolar Transporter Chaperone		Regulatory subunit of the vacuolar transporter chaperone (VTC) complex; involved in membrane trafficking, vacuolar polyphosphate accumulation, microautophagy and non-autophagic vacuolar fusion; VTC2 has a paralog, VTC3, that arose from the whole genome duplication
YPR149W	NCE102	2.19011	NonClassical Export		Protein of unknown function; contains transmembrane domains; involved in secretion of proteins that lack classical secretory signal sequences; component of the detergent-insoluble glycolipid-enriched complexes (DIGs); NCE102 has a paralog, FHN1, that arose from the whole genome duplication		YIR030C	DCG1	-2.12777	Dal80p-Controlled Gene		Protein of unknown function; expression is sensitive to nitrogen catabolite repression and regulated by Dal80p; contains transmembrane domain
YLR059c	REX2	2.18991	Rna EXonuclease		3'-5' RNA exonuclease; involved in 3'-end processing of U4 and U5 snRNAs, 5S and 5.8S rRNAs, and RNase P and RNase MRP RNA; localized to mitochondria and null suppresses escape of mtDNA to nucleus in yme1 yme2 mutants; RNase D exonuclease		YHR133C	NSG1	-2.12609			Protein involved in regulation of sterol biosynthesis; specifically stabilizes Hmg2p, one of two HMG-CoA isoenzymes that catalyze the rate-limiting step in sterol biosynthesis; forms foci at the nuclear periphery upon DNA replication stress; relocalizes to the cytosol in response to hypoxia; homolog of mammalian INSIG proteins; NSG1 has a paralog, NSG2, that arose from the whole genome duplication
YDR432w	NPL3	2.16742	Nuclear Protein Localization		RNA-binding protein; promotes elongation, regulates termination, and carries poly(A) mRNA from nucleus to cytoplasm; represses translation initiation by binding eIF4G; required for pre-mRNA splicing; interacts with E3 ubiquitin ligase Bre1p, linking histone ubiquitination to mRNA processing; may have role in telomere maintenance; dissociation from mRNAs promoted by Mtr10p; phosphorylated by Sky1p…		YOR079C	ATX2	-2.12081	AnTioXidant	Manganese ion transmembrane transporter involved in manganese ion homeostasis; localizes to the Golgi membrane|uniprot_proteome=UP000002311	Golgi membrane protein involved in manganese homeostasis; overproduction suppresses the sod1 (copper, zinc superoxide dismutase) null mutation
YGR025W	YGR025W	2.16682			Dubious open reading frame; unlikely to encode a functional protein, based on available experimental and comparative sequence data		YDR441c	APT2	-2.12054	Adenine PhosphoribosylTransferase	Protein whose biological role is unknown; localizes to the cytoplasm in a large-scale study|uniprot_proteome=UP000002311	Potential adenine phosphoribosyltransferase; encodes a protein with similarity to adenine phosphoribosyltransferase, but artificially expressed protein exhibits no enzymatic activity; APT2 has a paralog, APT1, that arose from the whole genome duplication
YLR119w	SRN2	2.16147	Suppressor of Rna mutations, Number 2		Component of the ESCRT-I complex; ESCRT-I is involved in ubiquitin-dependent sorting of proteins into the endosome; suppressor of rna1-1 mutation; may be involved in RNA export from nucleus		YOL049W	GSH2	-2.11521	Glutathione		Glutathione synthetase; catalyzes the ATP-dependent synthesis of glutathione (GSH) from gamma-glutamylcysteine and glycine; induced by oxidative stress and heat shock
YBR113w	YBR113W	2.1542			Dubious open reading frame; unlikely to encode a functional protein, based on available experimental and comparative sequence data; partially overlaps the verified gene CYC8		YOR080W	DIA2	-2.10094	Digs Into Agar		Origin-binding F-box protein; forms SCF ubiquitin ligase complex with Skp1p and Cdc53p; functions in ubiquitylation of silent chromatin structural protein Sir4p; required to target Cdc6p for destruction during G1 phase; required for deactivation of Rad53 checkpoint kinase, completion of DNA replication during recovery from DNA damage, assembly of RSC complex, RSC-mediated transcription regulation…
YPL107W	YPL107W	2.14388		Protein whose biological role is unknown; localizes to the mitochondrion in a large-scale study|uniprot_proteome=UP000002311	Putative protein of unknown function; green fluorescent protein (GFP)-fusion protein localizes to mitochondria; YPL107W is not an essential gene		YMR209C	YMR209C	-2.10063			Putative S-adenosylmethionine-dependent methyltransferase; SWAT-GFP and mCherry fusion proteins localize to the endoplasmic reticulum and vacuole respectively; YMR209C is not an essential gene
YFL063W	YFL063W	2.1319			Dubious open reading frame; unlikely to encode a functional protein, based on available experimental and comparative sequence data		YHR178W	STB5	-2.07709	Sin Three Binding protein		Transcription factor; involved in regulating multidrug resistance and oxidative stress response; forms a heterodimer with Pdr1p; contains a Zn(II)2Cys6 zinc finger domain that interacts with a pleiotropic drug resistance element in vitro
YFL024C	EPL1	2.12377	Enhancer of Polycomb Like		Subunit of NuA4, an essential histone H4/H2A acetyltransferase complex; conserved region at N-terminus is essential for interaction with the NPC (nucleosome core particle); required for autophagy; homologous to Drosophila Enhancer of Polycomb; coding sequence contains length polymorphisms in different strains		YBR004c	GPI18	-2.07367	GlycosylPhosphatidylInositol		Functional ortholog of human PIG-V; PIG-V is a mannosyltransferase that transfers the second mannose in glycosylphosphatidylinositol biosynthesis; the authentic, non-tagged protein was localized to mitochondria
YLR156W	YLR156W	2.1226		Protein whose biological role and cellular location are unknown|uniprot_proteome=UP000002311	Putative protein of unknown function; exhibits a two-hybrid interaction with Jsn1p in a large-scale analysis; YLR156W has a paralog, YLR159W, that arose from a segmental duplication		YMR321C	YMR321C	-2.07244		Protein whose biological role and cellular location are unknown|uniprot_proteome=UP000002311	Putative protein of unknown function; proposed to be a palmitoylated membrane protein; YMR321C has a paralog, SAM4, that arose from a single-locus duplication
YPR094W	RDS3	2.12074	Regulator of Drug Sensitivity		Component of the SF3b subcomplex of the U2 snRNP; zinc cluster protein involved in pre-mRNA splicing and cycloheximide resistance		YKL136W	YKL136W	-2.07122			Dubious open reading frame; unlikely to encode a functional protein, based on available experimental and comparative sequence data; partially overlaps the verified ORF APL2/YKL135C
YNL142W	MEP2	2.11709			Ammonium permease involved in regulation of pseudohyphal growth; belongs to a ubiquitous family of cytoplasmic membrane proteins that transport only ammonium (NH4+); expression is under the nitrogen catabolite repression regulation		YCR106w	RDS1	-2.07047	Regulator of Drug Sensitivity		Putative zinc cluster transcription factor; involved in conferring resistance to cycloheximide
YDR529c	QCR7	2.11126	ubiQuinol-cytochrome C oxidoReductase		Subunit 7 of ubiquinol cytochrome-c reductase (Complex III); Complex III is a component of the mitochondrial inner membrane electron transport chain; oriented facing the mitochondrial matrix; N-terminus appears to play a role in complex assembly		YBR096w	YBR096W	-2.06934		Protein whose biological role is unknown; localizes to the endoplasmic reticulum in a large-scale study|uniprot_proteome=UP000002311	Putative protein of unknown function; green fluorescent protein (GFP)-fusion protein localizes to the ER
YJR104C	SOD1	2.10242	SuperOxide Dismutase	Superoxide dismutase involved in copper and zinc homeostasis, superoxide metabolism, cell aging, cell wall organization, regulation of cellular respiration, and regulation of transcription in response to oxidative stress; localized to the nucleus, cytosol, and mitochondrial intermembrane space|uniprot_proteome=UP000002311	Cytosolic copper-zinc superoxide dismutase; detoxifies superoxide; stabilizes Yck1p and Yck2p kinases in glucose to repress respiration; phosphorylated by Dun1p, enters nucleus under oxidative stress to promote transcription of stress response genes; human ortholog SOD1 implicated in ALS and complements yeast null; abundance increases under DNA replication stress and during exposure to boric acid…		YGL083W	SCY1	-2.0687		Protein whose biological role is unknown; colocalizes with clathrin-coated vesicles in a large-scale study|uniprot_proteome=UP000002311	Putative kinase; suppressor of GTPase mutant; similar to bovine rhodopsin kinase; may have a role in intracellular sterol transport
YHR156C	LIN1	2.09953	LINk		Non-essential component of U5 snRNP; nuclear protein; physically interacts with Irr1p of cohesin complex; may link together proteins involved in chromosome segregation, mRNA splicing and DNA replication		YML043C	RRN11	-2.06412	Regulation of RNA polymerase I	DNA-binding RNA polymerase I transcription factor involved in transcription of the nuclear large rRNA transcript; binds TATA-binding protein TBP; subunit of the RNA polymerase I core factor complex|uniprot_proteome=UP000002311	Component of the core factor (CF) rDNA transcription factor complex; CF is required for transcription of 35S rRNA genes by RNA polymerase I and is composed of Rrn6p, Rrn7p, and Rrn11p
YDR216w	ADR1	2.09409	Alcohol Dehydrogenase II synthesis Regulator	Sequence specific DNA-binding RNA polymerase II transcription factor that activates expression of genes involved in peroxisome organization, ethanol, glycerol, and fatty acid utilization|uniprot_proteome=UP000002311	Carbon source-responsive zinc-finger transcription factor; required for transcription of the glucose-repressed gene ADH2, of peroxisomal protein genes, and of genes required for ethanol, glycerol, and fatty acid utilization		YFR025C	HIS2	-2.05939	HIStidine requiring		Histidinolphosphatase; catalyzes the eighth step in histidine biosynthesis; mutations cause histidine auxotrophy and sensitivity to Cu, Co, and Ni salts; transcription is regulated by general amino acid control
YER124c	DSE1	2.07498	Daughter Specific Expression	Protein involved in cell separation after cytokinesis, invasive growth under limited glucose conditions, and regulation of signal transduction during mating|uniprot_proteome=UP000002311	Daughter cell-specific protein; may regulate cross-talk between the mating and filamentation pathways; deletion affects cell separation after division and sensitivity to alpha-factor and drugs affecting the cell wall; relocalizes from bud neck to cytoplasm upon DNA replication stress		YKR088C	TVP38	-2.05904	Tlg2-Vesicle Protein		Integral membrane protein; localized to late Golgi vesicles along with the v-SNARE Tlg2p; required for asymmetric localization of Kar9p during mitosis; GFP-fusion protein localizes to the cytoplasm in a punctate pattern
YNL204C	SPS18	2.07366	SPorulation-Specific		Protein of unknown function, contains a putative zinc-binding domain; expressed during sporulation; SPS18 has a paralog, GCS1, that arose from the whole genome duplication		YER070w	RNR1	-2.05257	RiboNucleotide Reductase		Major isoform of large subunit of ribonucleotide-diphosphate reductase; the RNR complex catalyzes rate-limiting step in dNTP synthesis, regulated by DNA replication and DNA damage checkpoint pathways via localization of small subunits; relative distribution to the nucleus increases upon DNA replication stress; RNR1 has a paralog, RNR3, that arose from the whole genome duplication
YNL034W	YNL034W	2.06833		Protein whose biological role and cellular location are unknown|uniprot_proteome=UP000002311	Putative protein of unknown function; not an essential gene; YNL034W has a paralog, YNL018C, that arose from a segmental duplication		YNL197C	WHI3	-2.04994	WHIskey		RNA binding protein that sequesters CLN3 mRNA in cytoplasmic foci; regulates genes involved in the cell cycle, sister chromatid cohesion, and stress response; acts as a cytoplasmic retention factor for Cdc28p and associated cyclins; regulates cell fate and dose-dependently regulates the critical cell size required for passage through Start; Tpk1p (PKA) mediated phosphorylation (S568) inhibits Whi…
YER057c	HMF1	2.06639	Homologous Mmf1p Factor	Protein whose biological role is unknown; localizes to the nucleus, cytoplasm and mitochondrial intermembrane space.|uniprot_proteome=UP000002311	Member of the p14.5 protein family; functionally complements Mmf1p function when targeted to mitochondria; heat shock inducible; high-dosage growth inhibitor; forms a homotrimer in vitro; HMF1 has a paralog, MMF1, that arose from the whole genome duplication		YHR120w	MSH1	-2.04191	MutS Homolog		DNA-binding protein of the mitochondria; involved in repair of mitochondrial DNA; has ATPase activity and binds to DNA mismatches; has homology to E. coli MutS; transcription is induced during meiosis
YML087C	AIM33	2.06451	Altered Inheritance rate of Mitochondria	Protein whose biological role and cellular location are unknown|uniprot_proteome=UP000002311	Protein of unknown function, highly conserved across species; homolog of human CYB5R4; null mutant displays reduced frequency of mitochondrial genome loss; AIM33 has a paralog, PGA3, that arose from the whole genome duplication		YBR049c	REB1	-2.04103	RNA polymerase I Enhancer Binding protein	Sequence-specific DNA binding protein in the nucleus involved in regulation of transcription by RNA polymerase II, and in the termination of transcription by RNA polymerase I|uniprot_proteome=UP000002311	RNA polymerase I enhancer binding protein; DNA binding protein that binds to genes transcribed by both RNA polymerase I and RNA polymerase II; required for termination of RNA polymerase I transcription; Reb1p bound to DNA acts to block RNA polymerase II readthrough transcription
YLR399C	BDF1	2.06402	BromoDomain Factor	Protein that binds core promoter region; subunit of the Swr1 chromatin remodeling complex; involved in transcription, chromatin remodeling, chromatin silencing and DNA repair|uniprot_proteome=UP000002311	Protein involved in transcription initiation; functions at TATA-containing promoters; associates with the basal transcription factor TFIID; contains two bromodomains; corresponds to the C-terminal region of mammalian TAF1; redundant with Bdf2p; BDF1 has a paralog, BDF2, that arose from the whole genome duplication		YLL052c	AQY2	-2.03977	AQuaporin from Yeast		Water channel that mediates water transport across cell membranes; only expressed in proliferating cells; controlled by osmotic signals; may be involved in freeze tolerance; disrupted by a stop codon in many S. cerevisiae strains
YGR044C	RME1	2.0618	Regulator of MEiosis		Zinc finger protein involved in control of meiosis; prevents meiosis by repressing IME1 expression and promotes mitosis by activating CLN2 expression; directly repressed by a1-alpha2 regulator; mediates cell type control of sporulation; relocalizes from nucleus to cytoplasm upon DNA replication stress		YJR099W	YUH1	-2.03971	Yeast Ubiquitin Hydrolase	A ubiquitin-specific protease that is thiol-dependent; involved in ubiquitin homeostatis and localizes to the cytoplasm|uniprot_proteome=UP000002311	Ubiquitin C-terminal hydrolase; cleaves ubiquitin-protein fusions to generate monomeric ubiquitin; hydrolyzes the peptide bond at the C-terminus of ubiquitin; also the major processing enzyme for the ubiquitin-like protein Rub1p
YEL008w	YEL008W	2.06048			Putative protein of unknown function; conserved among S. cerevisiae strains; YEL008W is not an essential gene; predicted to be involved in metabolism		YFR047C	BNA6	-2.03868	Biosynthesis of Nicotinic Acid	Quinolinate phosphoribosyl transferase involved in de novo NAD biosynthesis from tryptophan; localizes to both the cytoplasm and nucleus|uniprot_proteome=UP000002311	Quinolinate phosphoribosyl transferase; required for the de novo biosynthesis of NAD from tryptophan via kynurenine; expression regulated by Hst1p
YGL218W	YGL218W	2.05871			Dubious open reading frame; unlikely to encode a functional protein, based on available experimental and comparative sequence data; not conserved in closely related Saccharomyces species; 93% of ORF overlaps the verified gene MDM34; deletion in cyr1 mutant results in loss of stress resistance		YJL126W	NIT2	-2.03105	NITrilase superfamily		Nit protein; one of two proteins in S. cerevisiae with similarity to the Nit domain of NitFhit from fly and worm and to the mouse and human Nit protein which interacts with the Fhit tumor suppressor; nitrilase superfamily member
YIL087C	AIM19	2.05692	Altered Inheritance rate of Mitochondria	Protein whose biological role is unknown; localized to mitochondria|uniprot_proteome=UP000002311	Protein of unknown function; mitochondrial protein that physically interacts with Tim23p; null mutant displays reduced respiratory growth		YNL307C	MCK1	-2.03059	Meiosis and Centromere regulatory Kinase		Dual-specificity ser/thr and tyrosine protein kinase; roles in chromosome segregation, meiotic entry, genome stability, phosphorylation-dependent protein degradation (Rcn1p and Cdc6p), inhibition of protein kinase A, transcriptional regulation, inhibition of RNA pol III, calcium stress and inhibition of Clb2p-Cdc28p after nuclear division; MCK1 has a paralog, YGK3, that arose from the whole genom…
YGL191W	COX13	2.04092	Cytochrome c OXidase		Subunit VIa of cytochrome c oxidase; present in a subclass of cytochrome c oxidase complexes that may have a role in mimimizing generation of reactive oxygen species; not essential for cytochrome c oxidase activity but may modulate activity in response to ATP; required for assembly of Rcf2p into cytochrome c oxidase - cytochrome bc1 supercomplexes		YML132W	COS3	-2.03027	COnserved Sequence	Protein with a role in sodium ion homeostasis; predicted to have a role in the multivesicular body sorting pathway; localizes to the plasma membrane, endosome, and vacuole|uniprot_proteome=UP000002311	Endosomal protein involved in turnover of plasma membrane proteins; member of the DUP380 subfamily of conserved, often subtelomeric COS genes; required for the multivesicular vesicle body sorting pathway that internalizes plasma membrane proteins for degradation; Cos proteins provide ubiquitin in trans for nonubiquitinated cargo proteins
YLR147c	SMD3	2.03556		A subunit of the commitment and U2-type presliceosome complexes that binds mRNA; involved in mRNA splicing, via the splicesome|uniprot_proteome=UP000002311	Core Sm protein Sm D3; part of heteroheptameric complex (with Smb1p, Smd1p, Smd2p, Sme1p, Smx3p, and Smx2p) that is part of the spliceosomal U1, U2, U4, and U5 snRNPs; homolog of human Sm D3		YPL156C	PRM4	-2.02983	Pheromone-Regulated Membrane protein	Predicted integral membrane protein whose biological role is unknown|uniprot_proteome=UP000002311	Pheromone-regulated protein proposed to be involved in mating; predicted to have 1 transmembrane segment; transcriptionally regulated by Ste12p during mating and by Cat8p during the diauxic shift
YJR021C	REC107	2.02579	RECombination		Protein involved in early stages of meiotic recombination; involved in coordination between the initiation of recombination and the first division of meiosis; part of a complex (Rec107p-Mei4p-Rec114p) required for ds break formation		YNL291C	MID1	-2.02511	Mating pheromone-Induced Death		N-glycosylated integral membrane protein of the ER and plasma membrane; functions as a stretch-activated Ca2+-permeable cation channel required for Ca2+ influx stimulated by pheromone; interacts with Cch1p; forms an oligomer
YGL258W	VEL1	2.02102	VELum formation	Protein whose biological role is unknown; localizes to the cytosol in a large-scale study|uniprot_proteome=UP000002311	Protein of unknown function; highly induced in zinc-depleted conditions and has increased expression in NAP1 deletion mutants; VEL1 has a paralog, YOR387C, that arose from a single-locus duplication		YMR144W	YMR144W	-2.02484	Forkhead one interacting protein involved in DOnor preference	Protein whose biological role is unknown; localizes to the nucleus in different large-scale studies|uniprot_proteome=UP000002311	Protein involved in directionality of mating type switching; acts with Fkh1p to control which donor mating-type locus is inserted into MAT locus during mating type switching; localized to the nucleus; not an essential gene
YFR033C	QCR6	2.01073	ubiQuinol-cytochrome C oxidoReductase		Subunit 6 of the ubiquinol cytochrome-c reductase complex; the complex, also known as the cytochrome bc(1) complex or Complex III, is a component of the mitochondrial inner membrane electron transport chain; highly acidic protein; required for maturation of cytochrome c1; may be loosely associated with the complex since it is easily released into the intermembrane space		YOR284W	HUA2	-2.01593		Protein whose biological role is unknown; localizes to the cytoplasm in a large-scale study|uniprot_proteome=UP000002311	Cytoplasmic protein of unknown function; computational analysis of large-scale protein-protein interaction data suggests a possible role in actin patch assembly
YNL318C	HXT14	2.00153	HeXose Transporter		Protein with similarity to hexose transporter family members; expression is induced in low glucose and repressed in high glucose; the authentic, non-tagged protein is detected in highly purified mitochondria in high-throughput studies		YGR092W	DBF2	-2.0119	DumbBell Former		Ser/Thr kinase involved in transcription and stress response; functions as part of a network of genes in exit from mitosis; localization is cell cycle regulated; activated by Cdc15p during the exit from mitosis; also plays a role in regulating the stability of SWI5 and CLB2 mRNAs; phosphorylates Chs2p to regulate primary septum formation and Hof1p to regulate cytokinesis; DBF2 has a paralog, DBF2…
							YMR220W	ERG8	-2.00938	ERGosterol biosynthesis		Phosphomevalonate kinase; an essential cytosolic enzyme that acts in the biosynthesis of isoprenoids and sterols, including ergosterol, from mevalonate
							YKL112W	ABF1	-2.00538	ARS-Binding Factor 1	Sequence specific DNA-binding RNA polymerase II transcription factor; involved in chromatin silencing and remodeling; binds replication origins and is involved in DNA replication; subunit of nucleotide-excision repair factor 4 complex|uniprot_proteome=UP000002311	DNA binding protein with possible chromatin-reorganizing activity; involved in transcriptional activation, gene silencing, and DNA replication and repair
GO annotations for genes increased in ∆taf14 (>=2 fold)							YLR134w	PDC5	-2.00318	Pyruvate DeCarboxylase		Minor isoform of pyruvate decarboxylase; key enzyme in alcoholic fermentation, decarboxylates pyruvate to acetaldehyde, regulation is glucose- and ethanol-dependent, repressed by thiamine, involved in amino acid catabolism
							YHR206w	SKN7	-2.00224	Suppressor of Kre Null	A sequence-specific DNA binding transcription factor that regulates transcription from RNA polymerase II promoter in response to oxidative stress; also involved in DNA-templated transcription, regulation of cell size, and response to osmotic stress and singlet oxygen; localized to the nucleus|uniprot_proteome=UP000002311	Nuclear response regulator and transcription factor; physically interacts with the Tup1-Cyc8 complex and recruits Tup1p to its targets; part of a branched two-component signaling system; required for optimal induction of heat-shock genes in response to oxidative stress; involved in osmoregulation; relocalizes to the cytosol in response to hypoxia; SKN7 has a paralog, HMS2, that arose from the who…
Proces ontology							YGR204W	ADE3	-2.00169	ADEnine requiring	Formate-tetrahydrofolate ligase, methenyltetrahydrofolate cyclohydrolase and methylenetetrahydrofolate dehydrogenase (NADP+) involved in folic acid-containing compound and puring nucleobase biosynthetic processes; localized to the nucleus and cytoplasm|uniprot_proteome=UP000002311	Cytoplasmic trifunctional enzyme C1-tetrahydrofolate synthase; involved in single carbon metabolism and required for biosynthesis of purines, thymidylate, methionine, and histidine; null mutation causes auxotrophy for adenine and histidine
GO_term	Cluster frequency	Background frequency	P-value	Gene(s) annotated to the term
response to abiotic stimulus	18 out of 205 genes, 8.8%	170 out of 7165 background genes, 2.4%	0.00082	HSP26/YBR072W:HSP30/YCR021C:NRG1/YDR043C:UBC5/YDR059C:TPS2/YDR074W:NCB2/YDR397C:SPI1/YER150W:BUR6/YER159C:HSP12/YFL014W:STF2/YGR008C:PIL1/YGR086C:CTT1/YGR088W:YJL144W:SIP18/YMR175W:CIN5/YOR028C:GAC1/YOR178C:ALD6/YPL061W:USV1/YPL230W
response to oxidative stress	13 out of 205 genes, 6.3%	104 out of 7165 background genes, 1.5%	0.00404	HSP30/YCR021C:TRX3/YCR083W:TSA2/YDR453C:HSP12/YFL014W:NQM1/YGR043C:CTT1/YGR088W:SOD2/YHR008C:TRR2/YHR106W:XBP1/YIL101C:SOD1/YJR104C:GPX1/YKL026C:MCR1/YKL150W:GAD1/YMR250W			GO annotations for genes decreased in ∆taf14 (>=2 fold)
Function ontology							Proces ontology
GO_term	Cluster frequency	Background frequency	P-value	Gene(s) annotated to the term			GO_term	Cluster frequency	Background frequency	P-value	Gene(s) annotated to the term
oxidoreductase activity	24 out of 205 genes, 11.7%	285 out of 7165 background genes, 4.0%	0.00024	BDH2/YAL061W:TRX3/YCR083W:NDE2/YDL085W:TSA2/YDR453C:QCR7/YDR529C:QCR6/YFR033C:COX13/YGL191W:CTT1/YGR088W:GND2/YGR256W:SOD2/YHR008C:TRR2/YHR106W:FMO1/YHR176W:GUT2/YIL155C:GTT1/YIR038C:SOD1/YJR104C:GPX1/YKL026C:MCR1/YKL150W:PUT1/YLR142W:CYB2/YML054C:ALD3/YMR169C:MAN2/YNR073C:MDH2/YOL126C:ALD4/YOR374W:ALD6/YPL061W			organic acid metabolic process	36 out of 210 genes, 17.1%	357 out of 7165 background genes, 5.0%	2.9e-08	BNA4/YBL098W:ADH5/YBR145W:HIS4/YCL030C:GCV1/YDR019C:ARO10/YDR380W:PAD1/YDR538W:FDC1/YDR539W:VTC1/YER072W:VTC2/YFL004W:HIS2/YFR025C:BNA6/YFR047C:IRC7/YFR055W:DSD1/YGL196W:BIO2/YGR286C:ARO9/YHR137W:SER33/YIL074C:HIS5/YIL116W:MGA2/YIR033W:VTC4/YJL012C:ELO1/YJL196C:BNA1/YJR025C:BAT2/YJR148W:PDC5/YLR134W:BNA5/YLR231C:PHO84/YML123C:FMS1/YMR020W:GCV2/YMR189W:ERG8/YMR220W:MET22/YOL064C:PFK27/YOL136C:LEU9…
antioxidant activity	7 out of 205 genes, 3.4%	28 out of 7165 background genes, 0.4%	0.00139	TSA2/YDR453C:CTT1/YGR088W:SOD2/YHR008C:TRR2/YHR106W:GTT1/YIR038C:SOD1/YJR104C:GPX1/YKL026C			conjugation with cellular fusion	21 out of 210 genes, 10.0%	123 out of 7165 background genes, 1.7%	3.19e-08	FUS3/YBL016W:FUS1/YCL027W:FIG2/YCR089W:MFA1/YDR461W:STE2/YFL026W:AGA2/YGL032C:KSS1/YGR040W:GPA1/YHR005C:STE12/YHR084W:BAR1/YIL015W:FAR1/YJL157C:ASG7/YJL170C:PRR1/YKL116C:AFB1/YLR040C:SST2/YLR452C:CIK1/YMR198W:RCE1/YMR274C:MFA2/YNL145W:PRM1/YNL279W:AGA1/YNR044W:STE4/YOR212W
							conjugation	21 out of 210 genes, 10.0%	124 out of 7165 background genes, 1.7%	3.75e-08	FUS3/YBL016W:FUS1/YCL027W:FIG2/YCR089W:MFA1/YDR461W:STE2/YFL026W:AGA2/YGL032C:KSS1/YGR040W:GPA1/YHR005C:STE12/YHR084W:BAR1/YIL015W:FAR1/YJL157C:ASG7/YJL170C:PRR1/YKL116C:AFB1/YLR040C:SST2/YLR452C:CIK1/YMR198W:RCE1/YMR274C:MFA2/YNL145W:PRM1/YNL279W:AGA1/YNR044W:STE4/YOR212W
Component ontology							multi-organism cellular process	21 out of 210 genes, 10.0%	132 out of 7165 background genes, 1.8%	1.27e-07	FUS3/YBL016W:FUS1/YCL027W:FIG2/YCR089W:MFA1/YDR461W:STE2/YFL026W:AGA2/YGL032C:KSS1/YGR040W:GPA1/YHR005C:STE12/YHR084W:BAR1/YIL015W:FAR1/YJL157C:ASG7/YJL170C:PRR1/YKL116C:AFB1/YLR040C:SST2/YLR452C:CIK1/YMR198W:RCE1/YMR274C:MFA2/YNL145W:PRM1/YNL279W:AGA1/YNR044W:STE4/YOR212W
GO_term	Cluster frequency	Background frequency	P-value	Gene(s) annotated to the term			response to pheromone	18 out of 210 genes, 8.6%	98 out of 7165 background genes, 1.4%	2.42e-07	FUS3/YBL016W:FUS1/YCL027W:FIG2/YCR089W:MFA1/YDR461W:STE2/YFL026W:AGA2/YGL032C:KSS1/YGR040W:YPP1/YGR198W:GPA1/YHR005C:STE12/YHR084W:BAR1/YIL015W:FAR1/YJL157C:PRR1/YKL116C:AFB1/YLR040C:SST2/YLR452C:MFA2/YNL145W:AGA1/YNR044W:STE4/YOR212W
cell periphery	44 out of 205 genes, 21.5%	682 out of 7165 background genes, 9.5%	2.18e-05	YRO2/YBR054W:ADY2/YCR010C:HSP30/YCR021C:PHO87/YCR037C:RTN2/YDL204W:FMP45/YDL222C:HBT1/YDL223C:PST1/YDR055W:SPI1/YER150W:HSP12/YFL014W:VEL1/YGL258W:PIL1/YGR086C:GND2/YGR256W:LAM4/YHR080C:HXT1/YHR094C:HXT5/YHR096C:SPS100/YHR139C:GTT1/YIR038C:PRY3/YJL078C:APS2/YJR058C:HXT16/YJR158W:PIR3/YKL163W:JEN1/YKL217W:GAP1/YKR039W:GEX2/YKR106W:YPS3/YLR121C:THI7/YLR237W:PUN1/YLR414C:MSC1/YML128C:MEP2/YNL142W:YN…			cellular response to pheromone	17 out of 210 genes, 8.1%	96 out of 7165 background genes, 1.3%	1.38e-06	FUS3/YBL016W:FUS1/YCL027W:FIG2/YCR089W:MFA1/YDR461W:STE2/YFL026W:AGA2/YGL032C:KSS1/YGR040W:GPA1/YHR005C:STE12/YHR084W:BAR1/YIL015W:FAR1/YJL157C:PRR1/YKL116C:AFB1/YLR040C:SST2/YLR452C:MFA2/YNL145W:AGA1/YNR044W:STE4/YOR212W
plasma membrane	30 out of 205 genes, 14.6%	397 out of 7165 background genes, 5.5%	0.00012	YRO2/YBR054W:ADY2/YCR010C:HSP30/YCR021C:PHO87/YCR037C:FMP45/YDL222C:HBT1/YDL223C:PST1/YDR055W:HSP12/YFL014W:PIL1/YGR086C:GND2/YGR256W:HXT1/YHR094C:HXT5/YHR096C:GTT1/YIR038C:APS2/YJR058C:HXT16/YJR158W:JEN1/YKL217W:GAP1/YKR039W:GEX2/YKR106W:YPS3/YLR121C:THI7/YLR237W:PUN1/YLR414C:MSC1/YML128C:MEP2/YNL142W:YNL194C:HXT14/YNL318C:ATO2/YNR002C:PUT4/YOR348C:PDR12/YPL058C:NCE102/YPR149W:AQY1/YPR192W			small molecule metabolic process	48 out of 210 genes, 22.9%	676 out of 7165 background genes, 9.4%	2.66e-06	BNA4/YBL098W:ADH5/YBR145W:HIS4/YCL030C:POF1/YCL047C:GCV1/YDR019C:ARO10/YDR380W:PAD1/YDR538W:FDC1/YDR539W:RNR1/YER070W:VTC1/YER072W:ADK2/YER170W:VTC2/YFL004W:HIS2/YFR025C:BNA6/YFR047C:IRC7/YFR055W:YGL039W:DSD1/YGL196W:SDT1/YGL224C:ADE3/YGR204W:BIO2/YGR286C:ARO9/YHR137W:DCD1/YHR144C:SOL3/YHR163W:DFG10/YIL049W:SER33/YIL074C:HIS5/YIL116W:MGA2/YIR033W:VTC4/YJL012C:ELO1/YJL196C:BNA1/YJR025C:BAT2/YJR148…
external encapsulating structure	12 out of 205 genes, 5.9%	101 out of 7165 background genes, 1.4%	0.00402	PST1/YDR055W:SPI1/YER150W:SPS100/YHR139C:PRY3/YJL078C:PIR3/YKL163W:DSE4/YNR067C:LDS2/YOL047C:RRT8/YOL048C:GAS4/YOL132W:HPF1/YOL155C:FIT2/YOR382W:FIT3/YOR383C			response to pheromone involved in conjugation with cellular fusion	15 out of 210 genes, 7.1%	81 out of 7165 background genes, 1.1%	6.84e-06	FUS3/YBL016W:FUS1/YCL027W:FIG2/YCR089W:MFA1/YDR461W:STE2/YFL026W:AGA2/YGL032C:KSS1/YGR040W:GPA1/YHR005C:BAR1/YIL015W:FAR1/YJL157C:AFB1/YLR040C:SST2/YLR452C:MFA2/YNL145W:AGA1/YNR044W:STE4/YOR212W
cell wall	12 out of 205 genes, 5.9%	101 out of 7165 background genes, 1.4%	0.00402	PST1/YDR055W:SPI1/YER150W:SPS100/YHR139C:PRY3/YJL078C:PIR3/YKL163W:DSE4/YNR067C:LDS2/YOL047C:RRT8/YOL048C:GAS4/YOL132W:HPF1/YOL155C:FIT2/YOR382W:FIT3/YOR383C			single-organism cellular process	119 out of 210 genes, 56.7%	2726 out of 7165 background genes, 38.0%	1.67e-05	SWD1/YAR003W:FUS3/YBL016W:SAS3/YBL052C:KIP1/YBL063W:BNA4/YBL098W:GPI18/YBR004C:POL30/YBR088C:PHO5/YBR093C:ADH5/YBR145W:MCM7/YBR202W:FUS1/YCL027W:HIS4/YCL030C:POF1/YCL047C:FIG2/YCR089W:MCD1/YDL003W:SLC1/YDL052C:GGC1/YDL198C:GCS1/YDL226C:GCV1/YDR019C:MNN10/YDR245W:ARO10/YDR380W:SAC7/YDR389W:ERD1/YDR414C:YHP1/YDR451C:MFA1/YDR461W:GIN4/YDR507C:PAD1/YDR538W:FDC1/YDR539W:BUD16/YEL029C:MCM3/YEL032W:ISC1…
fungal-type cell wall	12 out of 205 genes, 5.9%	101 out of 7165 background genes, 1.4%	0.00402	PST1/YDR055W:SPI1/YER150W:SPS100/YHR139C:PRY3/YJL078C:PIR3/YKL163W:DSE4/YNR067C:LDS2/YOL047C:RRT8/YOL048C:GAS4/YOL132W:HPF1/YOL155C:FIT2/YOR382W:FIT3/YOR383C			single-organism process	128 out of 210 genes, 61.0%	3030 out of 7165 background genes, 42.3%	1.94e-05	FUN26/YAL022C:SWD1/YAR003W:FUS3/YBL016W:SAS3/YBL052C:KIP1/YBL063W:BNA4/YBL098W:GPI18/YBR004C:POL30/YBR088C:PHO5/YBR093C:ADH5/YBR145W:MCM7/YBR202W:FUS1/YCL027W:HIS4/YCL030C:POF1/YCL047C:FIG2/YCR089W:MCD1/YDL003W:SLC1/YDL052C:GGC1/YDL198C:GCS1/YDL226C:GCV1/YDR019C:MNN10/YDR245W:ARO10/YDR380W:SAC7/YDR389W:ERD1/YDR414C:YHP1/YDR451C:MFA1/YDR461W:GIN4/YDR507C:PAD1/YDR538W:FDC1/YDR539W:BUD16/YEL029C:MCM…
							single-organism metabolic process	65 out of 210 genes, 31.0%	1142 out of 7165 background genes, 15.9%	2.01e-05	FUS3/YBL016W:BNA4/YBL098W:GPI18/YBR004C:ADH5/YBR145W:HIS4/YCL030C:POF1/YCL047C:SLC1/YDL052C:GCV1/YDR019C:MNN10/YDR245W:ARO10/YDR380W:ERD1/YDR414C:PAD1/YDR538W:FDC1/YDR539W:ISC1/YER019W:RNR1/YER070W:VTC1/YER072W:ADK2/YER170W:VTC2/YFL004W:HIS2/YFR025C:BNA6/YFR047C:IRC7/YFR055W:CWH41/YGL027C:YGL039W:DSD1/YGL196W:SDT1/YGL224C:MNT2/YGL257C:ADE3/YGR204W:DIE2/YGR227W:BIO2/YGR286C:EPT1/YHR123W:NSG1/YHR13…
							cellular biogenic amine metabolic process	8 out of 210 genes, 3.8%	22 out of 7165 background genes, 0.3%	8.09e-05	BNA4/YBL098W:ARO10/YDR380W:BNA6/YFR047C:BNA1/YJR025C:PDC5/YLR134W:BNA5/YLR231C:FMS1/YMR020W:SPE3/YPR069C
							oxoacid metabolic process	27 out of 210 genes, 12.9%	307 out of 7165 background genes, 4.3%	0.00019	ADH5/YBR145W:HIS4/YCL030C:GCV1/YDR019C:ARO10/YDR380W:PAD1/YDR538W:FDC1/YDR539W:VTC1/YER072W:VTC2/YFL004W:HIS2/YFR025C:IRC7/YFR055W:BIO2/YGR286C:HIS5/YIL116W:MGA2/YIR033W:VTC4/YJL012C:ELO1/YJL196C:PDC5/YLR134W:PHO84/YML123C:FMS1/YMR020W:GCV2/YMR189W:MET22/YOL064C:PFK27/YOL136C:LEU9/YOR108W:SER1/YOR184W:VTC3/YPL019C:SAM4/YPL273W:SPE3/YPR069C:ANT1/YPR128C
							protein targeting to vacuole involved in ubiquitin-dependent protein catabolic process via the multivesicular body sorting pathway	7 out of 210 genes, 3.3%	18 out of 7165 background genes, 0.3%	0.00031	COS2/YBR302C:COS7/YDL248W:COS8/YHL048W:GGA2/YHR108W:COS5/YJR161C:COS9/YKL219W:COS3/YML132W
							coenzyme metabolic process	17 out of 210 genes, 8.1%	137 out of 7165 background genes, 1.9%	0.00032	BNA4/YBL098W:ADH5/YBR145W:POF1/YCL047C:BUD16/YEL029C:BNA6/YFR047C:ADE3/YGR204W:SOL3/YHR163W:BNA1/YJR025C:PDC5/YLR134W:BNA5/YLR231C:TAL1/YLR354C:FMS1/YMR020W:ERG8/YMR220W:YMR315W:PFK27/YOL136C:SAM4/YPL273W:SPE3/YPR069C
							cellular response to organic substance	19 out of 210 genes, 9.0%	174 out of 7165 background genes, 2.4%	0.0005	FLO1/YAR050W:FUS3/YBL016W:FUS1/YCL027W:FIG2/YCR089W:SAN1/YDR143C:MFA1/YDR461W:STE2/YFL026W:AGA2/YGL032C:KSS1/YGR040W:GPA1/YHR005C:STE12/YHR084W:BAR1/YIL015W:FAR1/YJL157C:PRR1/YKL116C:AFB1/YLR040C:SST2/YLR452C:MFA2/YNL145W:AGA1/YNR044W:STE4/YOR212W
							G-protein coupled receptor signaling pathway	9 out of 210 genes, 4.3%	37 out of 7165 background genes, 0.5%	0.00062	FUS3/YBL016W:MFA1/YDR461W:STE2/YFL026W:KSS1/YGR040W:GPA1/YHR005C:FAR1/YJL157C:MFA2/YNL145W:RGS2/YOR107W:STE4/YOR212W
							response to organic substance	22 out of 210 genes, 10.5%	233 out of 7165 background genes, 3.3%	0.0008	FLO1/YAR050W:FUS3/YBL016W:FUS1/YCL027W:POF1/YCL047C:FIG2/YCR089W:SAN1/YDR143C:MFA1/YDR461W:STE2/YFL026W:AGA2/YGL032C:YGL039W:KSS1/YGR040W:YPP1/YGR198W:GPA1/YHR005C:STE12/YHR084W:BAR1/YIL015W:FAR1/YJL157C:PRR1/YKL116C:AFB1/YLR040C:SST2/YLR452C:MFA2/YNL145W:AGA1/YNR044W:STE4/YOR212W
							indole-containing compound metabolic process	6 out of 210 genes, 2.9%	14 out of 7165 background genes, 0.2%	0.0011	BNA4/YBL098W:ARO10/YDR380W:BNA6/YFR047C:BNA1/YJR025C:PDC5/YLR134W:BNA5/YLR231C
							tryptophan metabolic process	6 out of 210 genes, 2.9%	14 out of 7165 background genes, 0.2%	0.0011	BNA4/YBL098W:ARO10/YDR380W:BNA6/YFR047C:BNA1/YJR025C:PDC5/YLR134W:BNA5/YLR231C
							indolalkylamine metabolic process	6 out of 210 genes, 2.9%	14 out of 7165 background genes, 0.2%	0.0011	BNA4/YBL098W:ARO10/YDR380W:BNA6/YFR047C:BNA1/YJR025C:PDC5/YLR134W:BNA5/YLR231C
							multi-organism process	23 out of 210 genes, 11.0%	259 out of 7165 background genes, 3.6%	0.00131	FLO1/YAR050W:FUS3/YBL016W:FUS1/YCL027W:FIG2/YCR089W:MFA1/YDR461W:STE2/YFL026W:AGA2/YGL032C:KSS1/YGR040W:GPA1/YHR005C:STE12/YHR084W:BAR1/YIL015W:FAR1/YJL157C:ASG7/YJL170C:PRR1/YKL116C:AFB1/YLR040C:SST2/YLR452C:CIK1/YMR198W:RCE1/YMR274C:MFA2/YNL145W:PRM1/YNL279W:MCK1/YNL307C:AGA1/YNR044W:STE4/YOR212W
							sexual reproduction	22 out of 210 genes, 10.5%	240 out of 7165 background genes, 3.3%	0.00132	FUS3/YBL016W:FUS1/YCL027W:FIG2/YCR089W:MFA1/YDR461W:STE2/YFL026W:AGA2/YGL032C:KSS1/YGR040W:GPA1/YHR005C:STE12/YHR084W:BAR1/YIL015W:FAR1/YJL157C:ASG7/YJL170C:PRR1/YKL116C:AFB1/YLR040C:SST2/YLR452C:CIK1/YMR198W:RCE1/YMR274C:MFA2/YNL145W:PRM1/YNL279W:MCK1/YNL307C:AGA1/YNR044W:STE4/YOR212W
							multi-organism reproductive process	22 out of 210 genes, 10.5%	240 out of 7165 background genes, 3.3%	0.00132	FUS3/YBL016W:FUS1/YCL027W:FIG2/YCR089W:MFA1/YDR461W:STE2/YFL026W:AGA2/YGL032C:KSS1/YGR040W:GPA1/YHR005C:STE12/YHR084W:BAR1/YIL015W:FAR1/YJL157C:ASG7/YJL170C:PRR1/YKL116C:AFB1/YLR040C:SST2/YLR452C:CIK1/YMR198W:RCE1/YMR274C:MFA2/YNL145W:PRM1/YNL279W:MCK1/YNL307C:AGA1/YNR044W:STE4/YOR212W
							single-organism biosynthetic process	37 out of 210 genes, 17.6%	560 out of 7165 background genes, 7.8%	0.0014	BNA4/YBL098W:GPI18/YBR004C:ADH5/YBR145W:HIS4/YCL030C:POF1/YCL047C:SLC1/YDL052C:ARO10/YDR380W:ISC1/YER019W:RNR1/YER070W:HIS2/YFR025C:BNA6/YFR047C:CWH41/YGL027C:ADE3/YGR204W:DIE2/YGR227W:BIO2/YGR286C:EPT1/YHR123W:NSG1/YHR133C:DCD1/YHR144C:DFG10/YIL049W:SER33/YIL074C:HIS5/YIL116W:MGA2/YIR033W:VTC4/YJL012C:ELO1/YJL196C:BNA1/YJR025C:BAT2/YJR148W:PGM1/YKL127W:PDC5/YLR134W:BNA5/YLR231C:SEC59/YMR013C:FMS…
							aromatic amino acid family metabolic process	7 out of 210 genes, 3.3%	22 out of 7165 background genes, 0.3%	0.00149	BNA4/YBL098W:ARO10/YDR380W:BNA6/YFR047C:ARO9/YHR137W:BNA1/YJR025C:PDC5/YLR134W:BNA5/YLR231C
							signal transduction involved in conjugation with cellular fusion	8 out of 210 genes, 3.8%	31 out of 7165 background genes, 0.4%	0.00159	FUS3/YBL016W:MFA1/YDR461W:STE2/YFL026W:KSS1/YGR040W:GPA1/YHR005C:FAR1/YJL157C:MFA2/YNL145W:STE4/YOR212W
							pheromone-dependent signal transduction involved in conjugation with cellular fusion	8 out of 210 genes, 3.8%	31 out of 7165 background genes, 0.4%	0.00159	FUS3/YBL016W:MFA1/YDR461W:STE2/YFL026W:KSS1/YGR040W:GPA1/YHR005C:FAR1/YJL157C:MFA2/YNL145W:STE4/YOR212W
							cellular amine metabolic process	8 out of 210 genes, 3.8%	32 out of 7165 background genes, 0.4%	0.00207	BNA4/YBL098W:ARO10/YDR380W:BNA6/YFR047C:BNA1/YJR025C:PDC5/YLR134W:BNA5/YLR231C:FMS1/YMR020W:SPE3/YPR069C
							amine metabolic process	8 out of 210 genes, 3.8%	32 out of 7165 background genes, 0.4%	0.00207	BNA4/YBL098W:ARO10/YDR380W:BNA6/YFR047C:BNA1/YJR025C:PDC5/YLR134W:BNA5/YLR231C:FMS1/YMR020W:SPE3/YPR069C
							'de novo' NAD biosynthetic process from tryptophan	4 out of 210 genes, 1.9%	5 out of 7165 background genes, 0.1%	0.00265	BNA4/YBL098W:BNA6/YFR047C:BNA1/YJR025C:BNA5/YLR231C
							'de novo' NAD biosynthetic process	4 out of 210 genes, 1.9%	5 out of 7165 background genes, 0.1%	0.00265	BNA4/YBL098W:BNA6/YFR047C:BNA1/YJR025C:BNA5/YLR231C
							nicotinamide nucleotide metabolic process	11 out of 210 genes, 5.2%	70 out of 7165 background genes, 1.0%	0.00378	BNA4/YBL098W:ADH5/YBR145W:POF1/YCL047C:BNA6/YFR047C:SOL3/YHR163W:BNA1/YJR025C:PDC5/YLR134W:BNA5/YLR231C:TAL1/YLR354C:YMR315W:PFK27/YOL136C
							cofactor metabolic process	18 out of 210 genes, 8.6%	183 out of 7165 background genes, 2.6%	0.00453	BNA4/YBL098W:ADH5/YBR145W:POF1/YCL047C:BUD16/YEL029C:BNA6/YFR047C:ADE3/YGR204W:BIO2/YGR286C:SOL3/YHR163W:BNA1/YJR025C:PDC5/YLR134W:BNA5/YLR231C:TAL1/YLR354C:FMS1/YMR020W:ERG8/YMR220W:YMR315W:PFK27/YOL136C:SAM4/YPL273W:SPE3/YPR069C
							pyridine nucleotide metabolic process	11 out of 210 genes, 5.2%	72 out of 7165 background genes, 1.0%	0.00502	BNA4/YBL098W:ADH5/YBR145W:POF1/YCL047C:BNA6/YFR047C:SOL3/YHR163W:BNA1/YJR025C:PDC5/YLR134W:BNA5/YLR231C:TAL1/YLR354C:YMR315W:PFK27/YOL136C
							Function ontology
							No significant ontology term can be found for input genes.
							57 out of 210 input genes are directly annotated to root term 'molecular function unknown':
							AFB1/YLR040C, APT2/YDR441C, ASG7/YJL170C, AXL2/YIL140W, CIS1/YLR346C, COS2/YBR302C, COS3/YML132W, COS5/YJR161C, COS8/YHL048W, COS9/YKL219W, CSI2/YOL007C, DCG1/YIR030C, DSF2/YBR007C, ERD1/YDR414C, FDO1/YMR144W, FIG2/YCR089W, FUS1/YCL027W, GPM3/YOL056W, HMS2/YJR147W, HUA2/YOR284W, IRC22/YEL001C, LDB17/YDL146W, MGA2/YIR033W, MIX23/YBL107C, MRX8/YDR336W, PAU18/YLL064C, PAU6/YNR076W, PHM6/YDR281C, PRM…
							Component ontology
							GO_term	Cluster frequency	Background frequency	P-value	Gene(s) annotated to the term
							vacuolar transporter chaperone complex	4 out of 210 genes, 1.9%	4 out of 7165 background genes, 0.1%	0.00012	VTC1/YER072W:VTC2/YFL004W:VTC4/YJL012C:VTC3/YPL019C
							integral component of membrane	56 out of 210 genes, 26.7%	1006 out of 7165 background genes, 14.0%	0.00013	FUN26/YAL022C:GPI18/YBR004C:YMC2/YBR104W:PHO89/YBR296C:COS2/YBR302C:FUS1/YCL027W:GGC1/YDL198C:COS7/YDL248W:VTC5/YDR089W:MNN10/YDR245W:STE14/YDR410C:ERD1/YDR414C:ISC1/YER019W:VTC1/YER072W:VTC2/YFL004W:STE2/YFL026W:ZRT1/YGL255W:DIE2/YGR227W:COS8/YHL048W:YHK8/YHR048W:EPT1/YHR123W:NSG1/YHR133C:SKG6/YHR149C:DFG10/YIL049W:AXL2/YIL140W:MGA2/YIR033W:VTC4/YJL012C:MRS3/YJL133W:MNN11/YJL183W:YJL193W:ELO1/YJ…
							intrinsic component of membrane	56 out of 210 genes, 26.7%	1014 out of 7165 background genes, 14.2%	0.00017	FUN26/YAL022C:GPI18/YBR004C:YMC2/YBR104W:PHO89/YBR296C:COS2/YBR302C:FUS1/YCL027W:GGC1/YDL198C:COS7/YDL248W:VTC5/YDR089W:MNN10/YDR245W:STE14/YDR410C:ERD1/YDR414C:ISC1/YER019W:VTC1/YER072W:VTC2/YFL004W:STE2/YFL026W:ZRT1/YGL255W:DIE2/YGR227W:COS8/YHL048W:YHK8/YHR048W:EPT1/YHR123W:NSG1/YHR133C:SKG6/YHR149C:DFG10/YIL049W:AXL2/YIL140W:MGA2/YIR033W:VTC4/YJL012C:MRS3/YJL133W:MNN11/YJL183W:YJL193W:ELO1/YJ…
							endomembrane system	54 out of 210 genes, 25.7%	978 out of 7165 background genes, 13.6%	0.00029	GPI18/YBR004C:YBR096W:PHO89/YBR296C:COS2/YBR302C:FUS1/YCL027W:SLC1/YDL052C:GCS1/YDL226C:COS7/YDL248W:MNN10/YDR245W:STE14/YDR410C:MFA1/YDR461W:EUG1/YDR518W:IRC22/YEL001C:ISC1/YER019W:VTC1/YER072W:VTC2/YFL004W:CWH41/YGL027C:AGA2/YGL032C:YGL204C:ZRT1/YGL255W:MNT2/YGL257C:YPP1/YGR198W:DIE2/YGR227W:COS8/YHL048W:GPA1/YHR005C:GGA2/YHR108W:EPT1/YHR123W:NSG1/YHR133C:DFG10/YIL049W:MGA2/YIR033W:VTC4/YJL012C…
							cell periphery	42 out of 210 genes, 20.0%	682 out of 7165 background genes, 9.5%	0.00037	FLO1/YAR050W:PHO11/YAR071W:PHO5/YBR093C:PHO89/YBR296C:FUS1/YCL027W:FIG2/YCR089W:LDB17/YDL146W:EXG2/YDR261C:SAC7/YDR389W:ISC1/YER019W:STE2/YFL026W:AGA2/YGL032C:ZRT1/YGL255W:MNT2/YGL257C:YPP1/YGR198W:DIE2/YGR227W:GPA1/YHR005C:MYO1/YHR023W:YHK8/YHR048W:SKG6/YHR149C:RTT107/YHR154W:BAR1/YIL015W:AXL2/YIL140W:VTC4/YJL012C:ASG7/YJL170C:STE6/YKL209C:ENT4/YLL038C:AQY2/YLL052C:AFB1/YLR040C:RAX2/YLR084C:SST2…
							endoplasmic reticulum	37 out of 210 genes, 17.6%	616 out of 7165 background genes, 8.6%	0.00294	GPI18/YBR004C:YBR096W:PHO89/YBR296C:FUS1/YCL027W:SLC1/YDL052C:MNN10/YDR245W:STE14/YDR410C:MFA1/YDR461W:EUG1/YDR518W:IRC22/YEL001C:ISC1/YER019W:VTC1/YER072W:VTC2/YFL004W:CWH41/YGL027C:AGA2/YGL032C:YGL204C:ZRT1/YGL255W:DIE2/YGR227W:EPT1/YHR123W:NSG1/YHR133C:DFG10/YIL049W:MGA2/YIR033W:VTC4/YJL012C:MNN11/YJL183W:ELO1/YJL196C:YJR015W:AQY2/YLL052C:RAX2/YLR084C:PHO84/YML123C:SEC59/YMR013C:RSN1/YMR266W:R…
							vacuole	34 out of 210 genes, 16.2%	565 out of 7165 background genes, 7.9%	0.00656	FUN26/YAL022C:COS2/YBR302C:GCS1/YDL226C:COS7/YDL248W:VTC5/YDR089W:PHM6/YDR281C:VTC1/YER072W:VTC2/YFL004W:CWH41/YGL027C:AGA2/YGL032C:MNT2/YGL257C:YPP1/YGR198W:COS8/YHL048W:GPA1/YHR005C:AXL2/YIL140W:VTC4/YJL012C:ATG27/YJL178C:COS5/YJR161C:STE6/YKL209C:COS9/YKL219W:PHO84/YML123C:COS3/YML132W:RSN1/YMR266W:YNL217W:PRM1/YNL279W:YNR061C:PAU6/YNR076W:CSI2/YOL007C:ENB1/YOL158C:ATX2/YOR079C:RAX1/YOR301W:VT…
							storage vacuole	29 out of 210 genes, 13.8%	452 out of 7165 background genes, 6.3%	0.00834	FUN26/YAL022C:COS2/YBR302C:COS7/YDL248W:VTC5/YDR089W:PHM6/YDR281C:VTC1/YER072W:VTC2/YFL004W:CWH41/YGL027C:AGA2/YGL032C:MNT2/YGL257C:COS8/YHL048W:AXL2/YIL140W:VTC4/YJL012C:ATG27/YJL178C:COS5/YJR161C:STE6/YKL209C:PHO84/YML123C:COS3/YML132W:RSN1/YMR266W:YNL217W:PRM1/YNL279W:YNR061C:PAU6/YNR076W:CSI2/YOL007C:ENB1/YOL158C:RAX1/YOR301W:VTC3/YPL019C:PRM4/YPL156C:OPT2/YPR194C
							lytic vacuole	29 out of 210 genes, 13.8%	452 out of 7165 background genes, 6.3%	0.00834	FUN26/YAL022C:COS2/YBR302C:COS7/YDL248W:VTC5/YDR089W:PHM6/YDR281C:VTC1/YER072W:VTC2/YFL004W:CWH41/YGL027C:AGA2/YGL032C:MNT2/YGL257C:COS8/YHL048W:AXL2/YIL140W:VTC4/YJL012C:ATG27/YJL178C:COS5/YJR161C:STE6/YKL209C:PHO84/YML123C:COS3/YML132W:RSN1/YMR266W:YNL217W:PRM1/YNL279W:YNR061C:PAU6/YNR076W:CSI2/YOL007C:ENB1/YOL158C:RAX1/YOR301W:VTC3/YPL019C:PRM4/YPL156C:OPT2/YPR194C
							fungal-type vacuole	29 out of 210 genes, 13.8%	452 out of 7165 background genes, 6.3%	0.00834	FUN26/YAL022C:COS2/YBR302C:COS7/YDL248W:VTC5/YDR089W:PHM6/YDR281C:VTC1/YER072W:VTC2/YFL004W:CWH41/YGL027C:AGA2/YGL032C:MNT2/YGL257C:COS8/YHL048W:AXL2/YIL140W:VTC4/YJL012C:ATG27/YJL178C:COS5/YJR161C:STE6/YKL209C:PHO84/YML123C:COS3/YML132W:RSN1/YMR266W:YNL217W:PRM1/YNL279W:YNR061C:PAU6/YNR076W:CSI2/YOL007C:ENB1/YOL158C:RAX1/YOR301W:VTC3/YPL019C:PRM4/YPL156C:OPT2/YPR194C
							mannosyltransferase complex	5 out of 210 genes, 2.4%	15 out of 7165 background genes, 0.2%	0.00843	GPI18/YBR004C:MNN10/YDR245W:MNN11/YJL183W:VAN1/YML115C:PMT3/YOR321W

## Sheet: Table S2
Table S2 List of references used for data aquisition for correlation analysis
Row	Type of analysis	Category	Cutoff criteria	Source
1	Expression	Rsc30	10th percentile	Angus-Hill et al. Mol Cell, 2001
2	Expression	Rpd3	10th percentile	Bernstein et al. Proc Natl Acad Sci USA, 2002
3	Expression	Hda1	10th percentile	Bernstein et al. Proc Natl Acad Sci USA, 2002
4	Expression	Acid	10th percentile	Causton et al. Mol Biol Cell, 2001
5	Expression	Alkali	10th percentile	Causton et al. Mol Biol Cell, 2001
6	Expression	Osmolarity (NaCl)	10th percentile	Causton et al. Mol Biol Cell, 2001
7	Expression	Sorbitol	10th percentile	Causton et al. Mol Biol Cell, 2001
8	Expression	Bur6-1	10th percentile	Chang and Prelich. Proc Natl Acad Sci USA, 2002
9	Expression	TBP ┤F182V (NC2)	10th percentile	Chitikila et al. Mol Cell, 2002
10	Expression	Mot1	10th percentile	Dasgupta et al. Proc Natl Acad Sci USA, 2002
11	Expression	MMS	10th percentile	Erlich et al. PLoS One, 2008
12	Expression	Evolutionary pressure	10th percentile	Ferea et al. Proc Natl Acad Sci USA, 1999
13	Expression	H2O2	10th percentile	Gasch et al. Mol Biol Cell, 2000
14	Expression	Amino acid starvation	10th percentile	Gasch et al. Mol Biol Cell, 2000
15	Expression	Diauxic shift	10th percentile	Gasch et al. Mol Biol Cell, 2000
16	Expression	Msn2	10th percentile	Gasch et al. Mol Biol Cell, 2000
17	Expression	Msn4	10th percentile	Gasch et al. Mol Biol Cell, 2000
18	Expression	Yap1	10th percentile	Gasch et al. Mol Biol Cell, 2000
19	Expression	Tup1	10th percentile	Green and Johnson. Mol. Biol. Cell, 2004
20	Expression	Transcription rate	10th percentile	Holstege et al. Cell, 1998
21	Expression	Expression intensity (standard)	10th percentile	Holstege et al. Cell, 1998
22	Expression	Srb10	10th percentile	Holstege et al. Cell, 1998
23	Expression	Swi2	10th percentile	Holstege et al. Cell, 1998
24	Expression	Taf1 (TFIID)	10th percentile	Holstege et al. Cell, 1998
25	Expression	Ino80	10th percentile	van Attikum et al. Cell, 2004
26	Expression	Expression intensity (inducing)	10th percentile	Zanton and Pugh. Proc Natl Acad Sci USA, 2004
27	Expression	Heat	10th percentile	Zanton and Pugh. Proc Natl Acad Sci USA, 2004
28	Sequence	TATA/TATA less		Basehoar et al. Cell, 2004
29	Expression	TFIID/SAGA dominance		Huisinga and Pugh. Mol Cell, 2004
30	ChIP	H3Ac(∆hda1)	10th percentile	Bernstein et al. Proc Natl Acad Sci USA, 2002
31	ChIP	H4Ac(∆rpd3)	10th percentile	Bernstein et al. Proc Natl Acad Sci USA, 2002
32	ChIP	25UTmax, 37UTmax and 37-25 shift occupancy data	5% FDR and 10th percentile	Venters et al. Mol Cell, 2011.

## Sheet: Table S3
Table S3 Significance of overlap for the sets of genes repressed by each regulator and genes induced during specific environmental stressa
	Taf14	Ino80	Srb10	Bur6	Msn2b	Gal11Med3	Tup1	Swi2	Mot1	Rpd3	Hda1
NaCl	75.5216	62.8445	78.5052	61.1886	87.875	21.6504	51.4481	32.4273	27.8424	36	18.8437
Sorbitol	62.2011	57.4894	64.2173	63.7557	74.7942	12.7455	36.8561	17.8064	31.3265	27	10.0737
Heat	38	49	50	112	135	14	29	20	81	81	14
H2O2	22.6881	44.6646	37.9386	68.4618	114.111	7.59112	27.9842	19.215	49.7031	58	22.8873
Acid	24.4657	42.6655	35.5982	42.6529	55.1802	8.16208	12.2953	17.4347	21.065	28	...
Diauxic shift	22.0805	15.0667	27.7964	35.1726	71.2494	14.1867	25.008	5.3671	43.0114	25	16.7954
Amino acid starv	6.24474	25.0346	10.8168	32.3999	17.883	8.81981	19.3328	18.1906	54.6115	23	11.9069
Alkali	...	22.3351	15.2847	9.26396	15.3158	...	10.1599	18.9875	15.8693	16	...
aDetailed information with calculations and percentages are provided in Additional file 2.
bIn the case of stress related activaor Msn2, instead of mutant transcription profile, we used dataset of strains with overexpressed regulator so data represent genes that are induced by this regulator

## Sheet: Table S4
Table S4 Significance values relating genomic properties to promotors with significant increase of Taf14 occupancy in response to heat shocka
Row			10th DOWN	10th UP
General properties
1	Transcriptional frequency (standard conditions)		...	28.8389
2	SAGA domination		...	-3.51844
Transcription profile
3	Stress	Heat	51.7695	...
4		NaCl	16.4557	...
5		H2O2	14.7983	...
6		Diauxic shift	4.81272	...
7		Msn4 overexpression	12.8447	...
8	TBP repressors	∆mot1	10.7028	...
9		NC2 (TBP-F182V)	7.65315	...
Occupancy change upon heat shock
10	Pol II	Rpb2	44.8742	...
11		Rpb3	114.624	...
12		Rpb7	102.347	...
13		Rpo21	85.076	...
14	TFIIB	Sua7	154.501	...
15	TFIID	Bdf2	42.7535	...
16		TAF1	177.393	...
17		Taf13	74.2128	...
18		Taf3	29.2554	...
19		Taf4	61.3896	...
20		Taf8	18.0887	...
21		Taf9	14.747	...
22		TBP	93.5378	...
23		Bdf1	147.073	...
24	TFIIE	Tfa1	112.614	...
25	TFIIF	Tfg1	133.668	...
26	NC2	Bur6	18.2851	...
27		Ncb2	42.4098	...
28	RSC	∆rsc30	...	54.9456
29	Nucleosome	Htz1	...	34.139
aDetailed information with calculations and percentages are provided in Additional file 3: Sheet “Other analyses”.

## Sheet: Table S5
Table S5 Significance values relating genomic properties to Taf14 repressed promotors with significant increase of Taf14 occupancy in response to heat shocka
Row
General properties
1	TATA box		9
2	SAGA domination		18
Transcription profile			10th DOWN	10th UP
3	Stress	NaCl	...	39.1108
4		Heat	...	35
5		Sorbitol	...	20.5853
6		H2O2	...	18.8118
7		Acid	...	17.0801
8		Diauxic shift	...	37.3709
9		Msn2 overexpression	...	23.4409
10		Msn4 overexpression	...	22.2121
11	Mutations	∆mot1	...	9.42818
12		bur6-1	...	33.3457
13		∆tup1	...	6.40624
14		∆rpd3	...	9.3695
15		∆ino80	...	26.2144
16		Δswi2	...	7.1689
17		Δsrb10	...	34.6261
18		srb10D304	...	30.3119
19		Δgal11Δmed3	...	21.8627
Occupancy change upon heat shock			10th DOWN	10th UP
20	Pol II	Rpb2	...	7.58772
21		Rpb3	...	25.0896
22		Rpb7	...	19.6577
23		Rpo21	...	16.4655
24	TFIIA	Toa2	...	7.01598
25	TFIIB	Sua7	...	55.3173
26	TFIIE	Tfa1	...	23.7413
27	TFIIF	Tfg1	...	40.802
28	TFIID	TAF1	...	7.52732
29		Taf4	...	4.37176
30		Bdf1	...	8
31	TFIID, SAGA	TBP	...	25.1901
32	SAGA	Gcn5	...	8
33		Spt3	...	6
34	INO80	Ino80	...	30.3591
35	RSC	Rsc1	...	5
36		Rsc8	4	...
37	NC2	Bur6	...	20
38		Ncb2	...	33
39	Cyc8-TUP1	Cyc8	...	7
40		Tup1	...	8
41	SKN7	Skn7	...	13
42	Mediator	Med2	...	7.15245
43	Nucleosome	Htz1	17.0942	...
aDetailed information with calculations and percentages are provided in Additional file 3: Sheet “Other analyses”.
