# Supplementary material for: A meta-analysis reveals complex regulatory properties at Taf14-repressed genes
Source: BMC Genomics. 2017 Feb 16;18:175. doi: 10.1186/s12864-017-3544-6 (PMC5312515; doi:10.1186/s12864-017-3544-6)
Supplement: Additional file 2: — List of genes and calculations of transcription data. (XLS 227 kb) [file 12864_2017_3544_MOESM2_ESM.xls]

## Sheet: Info
		1.From 14 publications, we collected 28 gene expression profiles obtained with strains exposed to different non-standard growth conditions or strains mutated for various transcription factors. The complete list of publications and experiments is available in Supplementary Table1. Data were downloaded from papers' web supplements. In results “positively regulated” is defined as those genes that de…
		2.An unbiased population is expected to have a distribution as observed throughout the entire genome. Values significantly higher than the genome-wide distribution reflect a bias toward regulation by a distinct factor. An advantage of this type of analysis is that noisy data will tend toward the genome-wide average, and thus have low significance. P values, expressing differences between genome-w…

## Sheet: Genomic data (orfs)
Analysis		Heat	Acid	NaCl	Sorbitol	Evolutionary pressure	H2O2	Amino acid starvation	Diauxic shift	Msn2 overexpression	Msn4 overexpression	Yap1 overexpression	∆ino80	∆rsc30	Δswi2	Δgcn5	Δsrb10	Δgal11Δmed3	∆rpd3	∆hda1	∆mot1	∆tup1	bur6-1mutant	TBP-F182V mutant	Expression intensity (inducing conditions)	Expression intensity (standard conditions)	Transcriptional rate (standard conditions)	TATA box presence	TFIID/SAGA domination
Genomic data	Total genes analysed	6061	6104	5962	5962	5148	6064	6064	6064	6064	6064	6064	3003	5950	5302	4559	5244	5617	6030	6047	6061	6572	6001	6061	5989	5297	4920	5569	5727
	10th prct down cutoff	-1.77025	0.281215	0.172483	0.271007	-0.548227	-0.84	-0.84	-0.71	-0.322	-0.63	-1.03	0.493101	-1.05742	-2	-2.5	-1.6	-0.942157	-0.4418	-0.2346	-0.40794		-1.9	-0.416544	-0.275701	0.2	0.5	NO	TFIID
	10th prct up cutoff	1.30335	2.53082	7.28018	5.09088	0.543635	1.02	1.004	0.749	0.5099	0.8582	0.788	2.6046	1.08922	2.1	3.2	2.3	0.717749	0.631	0.321	0.42018	1	2.2	0.80459	0.255475	5.1	13.51	YES	SAGA
	Number of genes-10th prct down	245	317	255	183	343	340	280	495	338	326	355	150	354	182	294	215	299	330	321	288		329	209	382	769	638	4493	5022
	Number of genes-10th prct up	247	252	323	393	172	275	323	123	267	280	281	151	242	399	180	330	263	275	284	275	321	334	284	218	532	492	1076	546

## Sheet: Taf14
∆taf14 transcription profile
			Heat	Acid	NaCl	Sorbitol	Evolutionary pressure	H2O2	Amino acid starvation	Diauxic shift	Msn2 overexpression	Msn4 overexpression	Yap1 overexpression	∆ino80	∆rsc30	Δswi2	Δgcn5	Δsrb10	Δgal11Δmed3	∆rpd3	∆hda1	∆mot1	∆tup1	bur6-1 mutant	TBP-F182V mutant	Expression intensity (inducing conditions)	Expression intensity (standard conditions)	Transcriptional rate (standard conditions)	TATA box presence	TFIID/SAGA domination
Genome		10th prct DOWN cutoff	-1.77025	0.281215	0.172483	0.271007	-0.548227	-0.84	-0.84	-0.71	-0.322	-0.63	-1.03	0.493101	-1.05742	-2	-2.5	-1.6	-0.942157	-0.4418	-0.2346	-0.40794		-1.9	-0.416544	-0.275701	0.2	0.5	NO	TFIID-dominated
		10th prct UP cutoff	1.30335	2.53082	7.28018	5.09088	0.543635	1.02	1.004	0.749	0.5099	0.8582	0.788	2.6046	1.08922	2.1	3.2	2.3	0.717749	0.631	0.321	0.42018	1	2.2	0.80459	0.255475	5.1	13.51	YES	SAGA-dominated
		10th prct DOWN count	245	317	255	183	343	340	280	495	338	326	355	150	354	182	294	215	299	330	321	288		329	209	382	769	638	4493	5022
		10th prct UP count	247	252	323	393	172	275	323	123	267	280	281	151	242	399	180	330	263	275	284	275	321	334	284	218	532	492	1076	546
		Total	6061	6104	5962	5962	5148	6064	6064	6064	6064	6064	6064	3003	5950	5302	4559	5244	5617	6030	6047	6061	6572	6001	6061	5989	5297	4920	5569	5727
∆taf14	Increased	Total	205	205	205	205	155	205	205	205	205	205	205	131	204	164	136	172	178	205	205	205	205	205	205	202	150	126	180	177
		N10th prct DOWN for sample	1	24	1	5	37	4	14	14	9	4	6	0	24	13	19	6	17	9	16	4		3	3	0	49	41	69	89
		N10th prct UP for sample	45	38	71	73	4	39	27	24	62	66	27	60	4	57	16	75	53	35	32	48	51	75	42	34	10	7	111	82
	Decreased	Total	210	210	210	210	172	210	210	210	210	210	210	120	204	198	176	198	200	209	209	210	210	210	210	208	208	202	209	203
		N10th prct DOWN for sample	7	6	12	8	17	11	7	21	24	24	9	28	19	19	27	12	15	43	6	7		18	9	0	19	16	141	152
		N10th prct UP for sample	7	5	0	4	4	8	19	4	0	7	7	2	4	11	0	6	17	7	14	14	18	11	12	2	12	11	68	34
	10th UP	% in genome	4.07524	4.12844	5.41765	6.59175	3.3411	4.53496	5.32652	2.02836	4.40303	4.61741	4.63391	5.02831	4.06723	7.52546	3.94823	6.29291	4.68221	4.56053	4.69654	4.53721	4.88436	5.56574	4.6857	3.64001	10.0434	10	19.3212	9.53379
		% in Increased sample	21.9512	18.5366	34.6341	35.6098	2.58065	19.0244	13.1707	11.7073	30.2439	32.1951	13.1707	45.8015	1.96078	34.7561	11.7647	43.6047	29.7753	17.0732	15.6098	23.4146	24.878	36.5854	20.4878	16.8317	6.66667	5.55556	61.6667	46.3277
		% in Decreased sample	3.33333	2.38095	0	1.90476	2.32558	3.80952	9.04762	1.90476	0	3.33333	3.33333	1.66667	1.96078	5.55556	0	3.0303	8.5	3.34928	6.69856	6.66667	8.57143	5.2381	5.71429	0.961538	5.76923	5.44554	32.5359	16.7488
	10th DOWN	% in genome	4.04224	5.19332	4.27709	3.06944	6.66278	5.60686	4.61741	8.16293	5.57388	5.37599	5.85422	4.995	5.94958	3.43267	6.44878	4.09992	5.32313	5.47264	5.30842	4.75169		5.48242	3.44828	6.37836	14.5177	12.9675	80.6788	87.6899
		% in Increased sample	0.487805	11.7073	0.487805	2.43902	23.871	1.95122	6.82927	6.82927	4.39024	1.95122	2.92683	0	11.7647	7.92683	13.9706	3.48837	9.55056	4.39024	7.80488	1.95122		1.46341	1.46341	0	32.6667	32.5397	38.3333	50.2825
		% in Decreased sample	3.33333	2.85714	5.71429	3.80952	9.88372	5.2381	3.33333	10	11.4286	11.4286	4.28571	23.3333	9.31373	9.59596	15.3409	6.06061	7.5	20.5742	2.87081	3.33333		8.57143	4.28571	0	9.13462	7.92079	67.4641	74.8768
	Induced	10th DOWN EX1	8.28659	10.6463	8.76803	6.29235	10.3273	11.4941	9.4657	16.734	11.4265	11.0208	12.0012	6.54346	12.1371	5.62957	8.77034	7.05187	9.47516	11.2189	10.8823	9.74097		11.239	7.06897	12.8843	21.7765	16.339	145.222	155.211
		10th DOWN EX2	196.713	194.354	196.232	198.708	144.673	193.506	195.534	188.266	193.574	193.979	192.999	124.457	191.863	158.37	127.23	164.948	168.525	193.781	194.118	195.259		193.761	197.931	189.116	128.224	109.661	34.7782	21.7889
		10th DOWN REAL1	1	24	1	5	37	4	14	14	9	4	6	0	24	13	19	6	17	9	16	4		3	3	0	49	41	69	89
		10th DOWN REAL2	204	181	204	200	118	201	191	191	196	201	199	131	180	151	117	166	161	196	189	201		202	202	202	101	85	111	88
		10th DOWN CHITEST	0.00976555	2.63136e-05	0.00733279	0.600771	8.61859e-18	0.0228968	0.13129	0.485544	0.460087	0.029698	0.0742049	0.00868012	0.000446155	0.00157169	0.000355196	0.685858	0.0119927	0.495636	0.110874	0.0594627		0.011476	0.119354	0.000207482	2.79483e-10	6.16511e-11	6.02324e-47	7.88078e-52
		10th DOWN logP	2.0103	4.57982	2.13473	0.221291	17.0646	1.64022	0.881769	0.313771	0.33716	1.52727	1.12957	2.06147	3.35051	2.80363	3.44953	0.163766	1.92108	0.304837	0.955169	1.22576		1.94021	0.923165	3.68302	9.55364	10.2101	-46.2202	-51.1034
		10th UP EX1	8.35423	8.4633	11.1062	13.5131	5.17871	9.29667	10.9194	4.15815	9.02622	9.4657	9.49951	6.58708	8.29714	12.3418	5.3696	10.8238	8.33434	9.34909	9.62791	9.30127	10.0129	11.4098	9.60568	7.35281	15.0651	12.6	34.7782	16.8748
		10th UP EX2	196.646	196.537	193.894	191.487	149.821	195.703	194.081	200.842	195.974	195.534	195.5	124.413	195.703	151.658	130.63	161.176	169.666	195.651	195.372	195.699	194.987	193.59	195.394	194.647	134.935	113.4	145.222	160.125
		10th UP REAL1	45	38	71	73	4	39	27	24	62	66	27	60	4	57	16	75	53	35	32	48	51	75	42	34	10	7	111	82
		10th UP REAL2	160	167	134	132	151	166	178	181	143	139	178	71	200	107	120	97	125	170	173	157	154	130	163	168	140	119	69	95
		10th UP CHITEST	2.50458e-38	3.42221e-25	3.00877e-76	6.29431e-63	0.598308	2.05081e-23	5.6919e-07	8.3082e-23	1.0587e-72	5.70525e-79	6.08618e-09	3.49194e-101	0.127731	6.80697e-40	2.85668e-06	2.63407e-90	1.47108e-56	8.90745e-18	1.51763e-13	1.4502e-38	2.97237e-40	1.3152e-83	9.54284e-27	1.36407e-23	0.168852	0.0963207	6.02324e-47	2.23535e-62
		10th UP logP	37.6013	24.4657	75.5216	62.2011	0.223075	22.6881	6.24474	22.0805	71.9752	78.2437	8.21565	100.457	0.893705	39.167	5.54414	89.5794	55.8324	17.0502	12.8188	37.8386	39.5269	82.881	26.0203	22.8652	0.772495	1.01628	46.2202	61.6507
	Reduced	10th DOWN EX1	8.4887	10.906	8.98189	6.44582	11.46	11.7744	9.69657	17.1422	11.7051	11.2896	12.2939	5.99401	12.1371	6.79668	11.3499	8.11785	10.6463	11.4378	11.0946	9.97855		11.5131	7.24138	13.267	30.1967	26.1943	168.619	178.01
		10th DOWN EX2	201.511	199.094	201.018	203.554	160.54	198.226	200.303	192.858	198.295	198.71	197.706	114.006	191.863	191.203	164.65	189.882	189.354	197.562	197.905	200.021		198.487	202.759	194.733	177.803	175.806	40.3814	24.9895
		10th DOWN REAL1	7	6	12	8	17	11	7	21	24	24	9	28	19	19	27	12	15	43	6	7		18	9	0	19	16	141	152
		10th DOWN REAL2	203	204	198	202	155	199	203	189	186	186	201	92	185	179	149	186	185	166	203	203		192	201	208	189	186	68	51
		10th DOWN CHITEST	0.601942	0.127081	0.303336	0.534092	0.0902815	0.816313	0.37525	0.330898	0.000217144	0.000100723	0.332949	2.92531e-20	0.0422282	1.90385e-06	1.56429e-06	0.164113	0.170271	8.08815e-22	0.115996	0.333971		0.0492448	0.505992	0.000166936	0.0275383	0.0327547	1.30671e-06	2.75374e-08
		10th DOWN logP	0.220446	0.895918	0.518075	0.272384	1.0444	0.0881431	0.425679	0.480306	3.66325	3.99687	0.477623	19.5338	1.3744	5.72037	5.80568	0.784856	0.768859	21.0922	0.935556	0.476291		1.30764	0.295856	3.77745	1.56006	1.48473	-5.88382	-7.56008
		10th UP EX1	8.55799	8.66972	11.3771	13.8427	5.7467	9.52342	11.1857	4.25956	9.24637	9.69657	9.7312	6.03397	8.29714	14.9004	6.94889	12.46	9.36443	9.53151	9.81578	9.52813	10.2572	11.6881	9.83996	7.57121	20.8903	20.2	40.3814	19.3536
		10th UP EX2	201.442	201.33	198.623	196.157	166.253	200.477	198.814	205.74	200.754	200.303	200.269	113.966	195.703	183.1	169.051	185.54	190.636	199.468	199.184	200.472	199.743	198.312	200.16	200.429	187.11	181.8	168.619	183.646
		10th UP REAL1	7	5	0	4	4	8	19	4	0	7	7	2	4	11	0	6	17	7	14	14	18	11	12	2	12	11	68	34
		10th UP REAL2	203	205	210	206	168	202	191	206	210	203	203	118	200	187	176	192	183	202	195	196	192	199	198	206	196	191	141	169
		10th UP CHITEST	0.586601	0.203062	0.000523868	0.006196	0.458622	0.613388	0.0163372	0.898892	0.00187073	0.37525	0.36996	0.0919633	0.127731	0.293372	0.00715146	0.0586863	0.0105967	0.401282	0.1713	0.138141	0.0131783	0.83593	0.480611	0.039149	0.0402842	0.0309512	1.30671e-06	0.000464706
		10th UP logP	0.231658	0.692371	3.28078	2.20789	0.338546	0.212265	1.78682	0.0462925	2.72799	0.425679	0.431845	1.03639	0.893705	0.532581	2.14561	1.23146	1.97483	0.39655	0.766242	0.859679	1.88014	0.0778302	0.318206	1.40728	1.39487	1.50932	5.88382	3.33282

## Sheet: Rpd3
∆rpd3 transcription profile
			Heat	Acid	NaCl	Sorbitol	Evolutionary pressure	H2O2	Amino acid starvation	Diauxic shift	Msn2 overexpression	Msn4 overexpression	Yap1 overexpression	∆ino80	∆rsc30	Δswi2	Δgcn5	Δsrb10	Δgal11Δmed3	∆hda1	∆mot1	∆tup1	bur6-1 mutant	TBP-F182V mutant
Genome		10th prct DOWN cutoff	-1.77025	0.281215	0.172483	0.271007	-0.548227	-0.84	-0.84	-0.71	-0.322	-0.63	-1.03	0.493101	-1.05742	-2	-2.5	-1.6	-0.942157	-0.2346	-0.40794		-1.9	-0.416544
		10th prct UP cutoff	1.30335	2.53082	7.28018	5.09088	0.543635	1.02	1.004	0.749	0.5099	0.8582	0.788	2.6046	1.08922	2.1	3.2	2.3	0.717749	0.321	0.42018	1	2.2	0.80459
		10th prct DOWN count	245	317	255	183	343	340	280	495	338	326	355	150	354	182	294	215	299	321	288		329	209
		10th prct UP count	247	252	323	393	172	275	323	123	267	280	281	151	242	399	180	330	263	284	275	321	334	284
		Total	6061	6104	5962	5962	5148	6064	6064	6064	6064	6064	6064	3003	5950	5302	4559	5244	5617	6047	6061	6572	6001	6061
∆rpd3	Increased	Total	275	275	274	274	227	275	275	275	275	275	275	188	273	223	170	227	260	275	275	275	272	275
		N10th prct DOWN for sample	3	22	2	5	42	6	10	16	18	6	20	3	42	15	22	8	35	8	3		7	9
		N10th prct UP for sample	74	48	62	63	11	68	52	30	44	54	27	42	5	58	14	58	24	43	56	48	64	36
	Decreased	Total	330	330	302	302	266	330	330	330	330	330	330	155	330	274	224	265	266	330	330	330	327	330
		N10th prct DOWN for sample	10	25	13	15	35	20	19	25	24	21	28	21	24	19	36	33	29	20	15		29	13
		N10th prct UP for sample	8	16	21	27	15	15	34	8	15	22	22	8	5	45	16	23	26	64	17	64	19	19
	10th UP	% in genome	4.07524	4.12844	5.41765	6.59175	3.3411	4.53496	5.32652	2.02836	4.40303	4.61741	4.63391	5.02831	4.06723	7.52546	3.94823	6.29291	4.68221	4.69654	4.53721	4.88436	5.56574	4.6857
		% in Increased sample	26.9091	17.4545	22.6277	22.9927	4.84581	24.7273	18.9091	10.9091	16	19.6364	9.81818	22.3404	1.8315	26.009	8.23529	25.5507	9.23077	15.6364	20.3636	17.4545	23.5294	13.0909
		% in Decreased sample	2.42424	4.84848	6.95364	8.9404	5.6391	4.54545	10.303	2.42424	4.54545	6.66667	6.66667	5.16129	1.51515	16.4234	7.14286	8.67925	9.77444	19.3939	5.15152	19.3939	5.8104	5.75758
	10th DOWN	% in genome	4.04224	5.19332	4.27709	3.06944	6.66278	5.60686	4.61741	8.16293	5.57388	5.37599	5.85422	4.995	5.94958	3.43267	6.44878	4.09992	5.32313	5.30842	4.75169		5.48242	3.44828
		% in Increased sample	1.09091	8	0.729927	1.82482	18.5022	2.18182	3.63636	5.81818	6.54545	2.18182	7.27273	1.59574	15.3846	6.72646	12.9412	3.52423	13.4615	2.90909	1.09091		2.57353	3.27273
		% in Decreased sample	3.0303	7.57576	4.30464	4.96689	13.1579	6.06061	5.75758	7.57576	7.27273	6.36364	8.48485	13.5484	7.27273	6.93431	16.0714	12.4528	10.9023	6.06061	4.54545		8.8685	3.93939
	Induced	10th DOWN EX1	11.1162	14.2816	11.7192	8.41027	15.1245	15.4189	12.6979	22.4481	15.3282	14.784	16.0991	9.39061	16.2424	7.65485	10.9629	9.30683	13.8401	14.5981	13.0672		14.9122	9.48276
		10th DOWN EX2	263.884	260.718	262.281	265.59	211.875	259.581	262.302	252.552	259.672	260.216	258.901	178.609	256.758	215.345	159.037	217.693	246.16	260.402	261.933		257.088	265.517
		10th DOWN REAL1	3	22	2	5	42	6	10	16	18	6	20	3	42	15	22	8	35	8	3		7	9
		10th DOWN REAL2	272	253	272	269	185	269	265	259	257	269	255	185	231	208	148	219	225	267	272		265	266
		10th DOWN CHITEST	0.0129538	0.0359425	0.00370972	0.232318	8.49021e-13	0.0135532	0.438211	0.155568	0.482497	0.0188481	0.31635	0.0323913	4.39111e-11	0.00690114	0.000568108	0.6618	5.05075e-09	0.0759525	0.00432319		0.0350735	0.87324
		10th DOWN logP	1.8876	1.44439	2.43066	0.633917	12.0711	1.86796	0.358317	0.80808	0.316506	1.72473	0.499833	1.48957	10.3574	2.16108	3.24557	0.179273	8.29664	1.11946	2.3642		1.45502	0.0588665
		10th UP EX1	11.2069	11.3532	14.8443	18.0614	7.5843	12.4711	14.6479	5.578	12.1083	12.6979	12.7432	9.45321	11.1035	16.7818	6.712	14.2849	12.1738	12.9155	12.4773	13.432	15.1388	12.8857
		10th UP EX2	263.793	263.647	259.156	255.939	219.416	262.529	260.352	269.422	262.892	262.302	262.257	178.547	261.896	206.218	163.288	212.715	247.826	262.085	262.523	261.568	256.861	262.114
		10th UP REAL1	74	48	62	63	11	68	52	30	44	54	27	42	5	58	14	58	24	43	56	48	64	36
		10th UP REAL2	201	227	212	211	216	207	223	245	231	221	248	146	268	165	156	169	236	232	219	227	208	239
		10th UP CHITEST	9.39511e-82	1.14838e-28	2.55819e-36	7.34995e-28	0.207115	2.84551e-58	1.12211e-23	1.51229e-25	7.00108e-21	1.73885e-32	4.32063e-05	1.74327e-27	0.0614686	1.27652e-25	0.0041006	6.62538e-33	0.000517093	9.91059e-18	1.84425e-36	3.99835e-22	3.35156e-38	4.23768e-11
		10th UP logP	81.0271	27.9399	35.5921	27.1337	0.683788	57.5458	22.95	24.8204	20.1548	31.7597	4.36445	26.7586	1.21135	24.894	2.38715	32.1788	3.28643	17.0039	35.7342	21.3981	37.4748	10.3729
	Reduced	10th DOWN EX1	13.3394	17.1379	12.9168	9.26971	17.723	18.5026	15.2375	26.9377	18.3938	17.7408	19.3189	7.74226	19.6336	9.40551	14.4453	10.8648	14.1595	17.5178	15.6806		17.9275	11.3793
		10th DOWN EX2	316.661	312.862	289.083	292.73	248.277	311.497	314.763	303.062	311.606	312.259	310.681	147.258	310.366	264.594	209.555	254.135	251.84	312.482	314.319		309.072	318.621
		10th DOWN REAL1	10	25	13	15	35	20	19	25	24	21	28	21	24	19	36	33	29	20	15		29	13
		10th DOWN REAL2	320	305	289	287	231	310	311	305	306	309	302	134	306	255	188	232	237	310	315		298	317
		10th DOWN CHITEST	0.350624	0.0511211	0.981124	0.0559183	2.15802e-05	0.720123	0.323674	0.696852	0.178561	0.426335	0.0417958	1.01683e-06	0.309576	0.00145466	4.53285e-09	7.00964e-12	5.05139e-05	0.542219	0.860212		0.0071483	0.624879
		10th DOWN logP	0.455158	1.2914	0.00827598	1.25245	4.66594	0.142593	0.489893	0.15686	0.748214	0.370249	1.37887	5.99275	0.509233	2.83724	8.34363	11.1543	4.29659	0.265825	0.0653945		2.1458	0.204204
		10th UP EX1	13.4483	13.6239	16.3613	19.9071	8.88733	14.9654	17.5775	6.6936	14.53	15.2375	15.2919	7.79387	13.4218	20.6198	8.84404	16.6762	12.4547	15.4986	14.9728	16.1184	18.2	15.4628
		10th UP EX2	316.552	316.376	285.639	282.093	257.113	315.035	312.422	323.306	315.47	314.763	314.708	147.206	316.578	253.38	215.156	248.324	253.545	314.501	315.027	313.882	308.8	314.537
		10th UP REAL1	8	16	21	27	15	15	34	8	15	22	22	8	5	45	16	23	26	64	17	64	19	19
		10th UP REAL2	322	314	281	275	251	315	296	322	315	308	308	147	325	229	208	242	240	266	313	266	308	311
		10th UP CHITEST	0.129289	0.510876	0.238323	0.0999988	0.037018	0.99269	5.67952e-05	0.609948	0.899649	0.0760869	0.078986	0.939607	0.018924	2.36103e-08	0.01408	0.109661	8.44901e-05	1.64155e-36	0.591815	2.18266e-34	0.846976	0.356854
		10th UP logP	0.888439	0.291684	0.622835	1.00001	1.43159	0.00318643	4.24569	0.214707	0.0459268	1.11869	1.10245	0.0270537	1.72299	7.6269	1.8514	0.959947	4.07319	35.7847	0.227814	33.661	0.0721288	0.44751

## Sheet: Hda1
∆hda1 transcription profile
			Heat	Acid	NaCl	Sorbitol	Evolutionary pressure	H2O2	Amino acid starvation	Diauxic shift	Msn2 overexpression	Msn4 overexpression	Yap1 overexpression	∆ino80	∆rsc30	Δswi2	Δgcn5	Δsrb10	Δgal11Δmed3	∆rpd3	∆mot1	∆tup1	bur6-1 mutant	TBP-F182V mutant
Genome		10th prct DOWN cutoff	-1.77025	0.281215	0.172483	0.271007	-0.548227	-0.84	-0.84	-0.71	-0.322	-0.63	-1.03	0.493101	-1.05742	-2	-2.5	-1.6	-0.942157	-0.4418	-0.40794		-1.9	-0.416544
		10th prct UP cutoff	1.30335	2.53082	7.28018	5.09088	0.543635	1.02	1.004	0.749	0.5099	0.8582	0.788	2.6046	1.08922	2.1	3.2	2.3	0.717749	0.631	0.42018	1	2.2	0.80459
		10th prct DOWN count	245	317	255	183	343	340	280	495	338	326	355	150	354	182	294	215	299	330	288		329	209
		10th prct UP count	247	252	323	393	172	275	323	123	267	280	281	151	242	399	180	330	263	275	275	321	334	284
		Total	6061	6104	5962	5962	5148	6064	6064	6064	6064	6064	6064	3003	5950	5302	4559	5244	5617	6572	6061	6572	6001	6061
∆hda1	Increased	Total	284	284	259	259	214	284	284	284	284	284	284	158	284	237	199	241	248	284	284	284	278	284
		N10th prct DOWN for sample	12	26	6	3	32	21	17	19	13	21	19	9	34	24	20	10	41	64	14		6	9
		N10th prct UP for sample	38	25	47	43	15	48	42	26	37	43	24	29	23	41	13	56	36	43	31	112	47	29
	Decreased	Total	321	321	318	318	267	321	321	321	321	321	321	141	317	259	222	256	254	318	321	321	315	321
		N10th prct DOWN for sample	8	27	10	10	14	27	20	29	21	12	29	4	13	10	7	20	16	20	12		16	12
		N10th prct UP for sample	7	11	14	26	5	6	10	1	9	8	8	6	14	29	20	14	9	8	7	5	10	13
	10th UP	% in genome	4.07524	4.12844	5.41765	6.59175	3.3411	4.53496	5.32652	2.02836	4.40303	4.61741	4.63391	5.02831	4.06723	7.52546	3.94823	6.29291	4.68221	4.18442	4.53721	4.88436	5.56574	4.6857
		% in Increased sample	13.3803	8.80282	18.1467	16.6023	7.00935	16.9014	14.7887	9.15493	13.0282	15.1408	8.4507	18.3544	8.09859	17.2996	6.53266	23.2365	14.5161	15.1408	10.9155	39.4366	16.9065	10.2113
		% in Decreased sample	2.18069	3.42679	4.40252	8.1761	1.87266	1.86916	3.11526	0.311526	2.80374	2.49221	2.49221	4.25532	4.4164	11.1969	9.00901	5.46875	3.54331	2.51572	2.18069	1.55763	3.1746	4.04984
	10th DOWN	% in genome	4.04224	5.19332	4.27709	3.06944	6.66278	5.60686	4.61741	8.16293	5.57388	5.37599	5.85422	4.995	5.94958	3.43267	6.44878	4.09992	5.32313	5.0213	4.75169		5.48242	3.44828
		% in Increased sample	4.22535	9.15493	2.3166	1.1583	14.9533	7.39437	5.98592	6.69014	4.57746	7.39437	6.69014	5.6962	11.9718	10.1266	10.0503	4.14938	16.5323	22.5352	4.92958		2.15827	3.16901
		% in Decreased sample	2.49221	8.41121	3.14465	3.14465	5.24345	8.41121	6.23053	9.03427	6.54206	3.73832	9.03427	2.83688	4.10095	3.861	3.15315	7.8125	6.29921	6.28931	3.73832		5.07937	3.73832
	Induced	10th DOWN EX1	11.48	14.749	11.0777	7.94985	14.2584	15.9235	13.1135	23.1827	15.8298	15.2678	16.626	7.89211	16.8968	8.13542	12.8331	9.88082	13.2014	14.2605	13.4948		15.2411	9.7931
		10th DOWN EX2	272.52	269.251	247.922	251.05	199.742	268.077	270.887	260.817	268.17	268.732	267.374	150.108	267.103	228.865	186.167	231.119	234.799	269.74	270.505		262.759	274.207
		10th DOWN REAL1	12	26	6	3	32	21	17	19	13	21	19	9	34	24	20	10	41	64	14		6	9
		10th DOWN REAL2	272	258	253	256	182	263	267	265	271	263	265	149	250	213	179	231	207	220	270		272	275
		10th DOWN CHITEST	0.875492	0.00262305	0.118924	0.0745657	1.1544e-06	0.190395	0.271798	0.364672	0.464207	0.131528	0.548472	0.68577	1.78378e-05	1.51292e-08	0.0385988	0.969115	3.74813e-15	1.27291e-41	0.887939		0.0149008	0.796467
		10th DOWN logP	0.0577479	2.58119	0.924731	1.12746	5.93765	0.720346	0.565753	0.438098	0.333289	0.880983	0.260846	0.163821	4.74866	7.82018	1.41343	0.0136245	14.4262	40.8952	0.0516168		1.82679	0.0988325
		10th UP EX1	11.5737	11.7248	14.0317	17.0726	7.14996	12.8793	15.1273	5.76055	12.5046	13.1135	13.1603	7.94472	11.5509	17.8353	7.85699	15.1659	11.6119	11.8837	12.8857	13.8716	15.4728	13.3074
		10th UP EX2	272.426	272.275	244.968	241.927	206.85	271.121	268.873	278.239	271.495	270.887	270.84	150.055	272.449	219.165	191.143	225.834	236.388	272.116	271.114	270.128	262.527	270.693
		10th UP REAL1	38	25	47	43	15	48	42	26	37	43	24	29	23	41	13	56	36	43	31	112	47	29
		10th UP REAL2	246	259	212	216	199	236	242	258	247	241	260	129	261	196	186	185	212	241	253	172	231	255
		10th UP CHITEST	2.17131e-15	7.50936e-05	1.43303e-19	8.43919e-11	0.00282594	1.29617e-23	1.23907e-12	1.60184e-17	1.39256e-12	2.90051e-17	0.00221512	1.78527e-14	0.000583076	1.17078e-08	0.061188	2.43197e-27	2.29122e-13	2.93502e-20	2.40719e-07	9.8346e-161	1.61355e-16	1.0517e-05
		10th UP logP	14.6633	4.1244	18.8437	10.0737	2.54884	22.8873	11.9069	16.7954	11.8562	16.5375	2.6546	13.7483	3.23428	7.93152	1.21333	26.614	12.6399	19.5324	6.61849	160.007	15.7922	4.97811
	Reduced	10th DOWN EX1	12.9756	16.6705	13.6011	9.76082	17.7896	17.998	14.8219	26.203	17.8922	17.2569	18.7921	7.04296	18.8602	8.89061	14.3163	10.4958	13.5207	15.9677	15.2529		17.2696	11.069
		10th DOWN EX2	308.024	304.329	304.399	308.239	249.21	303.002	306.178	294.797	303.108	303.743	302.208	133.957	298.14	250.109	207.684	245.504	240.479	302.032	305.747		297.73	309.931
		10th DOWN REAL1	8	27	10	10	14	27	20	29	21	12	29	4	13	10	7	20	16	20	12		16	12
		10th DOWN REAL2	313	294	308	308	253	294	301	292	300	309	292	137	304	249	215	236	238	298	309		299	309
		10th DOWN CHITEST	0.158519	0.00936967	0.318264	0.938019	0.352368	0.0289612	0.168463	0.568559	0.449586	0.193287	0.0152287	0.239446	0.164099	0.704969	0.0455892	0.00273818	0.488343	0.300476	0.393419		0.75333	0.775801
		10th DOWN logP	0.799918	2.02828	0.497213	0.0277882	0.453003	1.53818	0.773495	0.245224	0.347188	0.713797	1.81734	0.620793	0.784893	0.15183	1.34114	2.56254	0.311275	0.52219	0.405144		0.123014	0.11025
		10th UP EX1	13.0815	13.2523	17.2281	20.9618	8.92075	14.5572	17.0981	6.51105	14.1337	14.8219	14.8748	7.08991	12.8931	19.4909	8.76508	16.1098	11.8928	13.3065	14.5644	15.6788	17.5321	15.0411
		10th UP EX2	307.918	307.748	300.772	297.038	258.079	306.443	303.902	314.489	306.866	306.178	306.125	133.91	304.107	239.509	213.235	239.89	242.107	304.694	306.436	305.321	297.468	305.959
		10th UP REAL1	7	11	14	26	5	6	10	1	9	8	8	6	14	29	20	14	9	8	7	5	10	13
		10th UP REAL2	314	310	304	292	262	315	311	320	312	313	313	135	303	230	202	242	245	310	314	316	305	308
		10th UP CHITEST	0.0860178	0.527465	0.423887	0.254869	0.18181	0.0217063	0.0776934	0.0291081	0.162523	0.0696253	0.0679526	0.674469	0.752964	0.0251037	0.00010793	0.587114	0.390232	0.137246	0.0424915	0.00568732	0.0641531	0.589841
		10th UP logP	1.06541	0.277806	0.37275	0.593684	0.740382	1.66341	1.10962	1.53599	0.789085	1.15723	1.16779	0.171038	0.123226	1.60026	3.96686	0.231277	0.408677	0.862499	1.3717	2.24509	1.19278	0.229265

## Sheet: bur6-1
bur6-1 mutant transcription profile
			Heat	Acid	NaCl	Sorbitol	Evolutionary pressure	H2O2	Amino acid starvation	Diauxic shift	Msn2 overexpression	Msn4 overexpression	Yap1 overexpression	∆ino80	∆rsc30	Δswi2	Δgcn5	Δsrb10	Δgal11Δmed3	∆rpd3	∆hda1	∆mot1	∆tup1	TBP-F182V mutant
Genome		10th prct DOWN cutoff	-1.77025	0.281215	0.172483	0.271007	-0.548227	-0.84	-0.84	-0.71	-0.322	-0.63	-1.03	0.493101	-1.05742	-2	-2.5	-1.6	-0.942157	-0.4418	-0.2346	-0.40794		-0.416544
		10th prct UP cutoff	1.30335	2.53082	7.28018	5.09088	0.543635	1.02	1.004	0.749	0.5099	0.8582	0.788	2.6046	1.08922	2.1	3.2	2.3	0.717749	0.631	0.321	0.42018	1	0.80459
		10th prct DOWN count	245	317	255	183	343	340	280	495	338	326	355	150	354	182	294	215	299	330	321	288		209
		10th prct UP count	247	252	323	393	172	275	323	123	267	280	281	151	242	399	180	330	263	275	284	275	321	284
		Total	6061	6104	5962	5962	5148	6064	6064	6064	6064	6064	6064	3003	5950	5302	4559	5244	5617	6572	6047	6061	6572	6061
bur6-1 mutant	Increased	Total	334	334	329	329	274	334	334	334	334	334	334	247	328	300	259	310	317	333	334	334	334	334
		N10th prct DOWN for sample	1	18	6	6	46	10	10	13	13	3	10	5	47	24	22	10	29	19	10	2		2
		N10th prct UP for sample	95	64	86	98	14	82	67	39	83	91	44	62	4	68	17	84	64	64	47	89	74	88
	Decreased	Total	329	329	319	319	288	329	329	329	329	329	329	183	326	311	261	307	309	329	329	329	329	329
		N10th prct DOWN for sample	23	14	31	15	17	30	16	43	16	32	25	19	13	5	16	17	25	29	16	31		38
		N10th prct UP for sample	2	3	8	6	6	5	14	1	2	3	6	1	11	10	5	5	8	7	6	5	7	2
	10th UP	% in genome	4.07524	4.12844	5.41765	6.59175	3.3411	4.53496	5.32652	2.02836	4.40303	4.61741	4.63391	5.02831	4.06723	7.52546	3.94823	6.29291	4.68221	4.18442	4.69654	4.53721	4.88436	4.6857
		% in Increased sample	28.4431	19.1617	26.1398	29.7872	5.10949	24.5509	20.0599	11.6766	24.8503	27.2455	13.1737	25.1012	1.21951	22.6667	6.56371	27.0968	20.1893	19.2192	14.0719	26.6467	22.1557	26.3473
		% in Decreased sample	0.607903	0.911854	2.50784	1.88088	2.08333	1.51976	4.25532	0.303951	0.607903	0.911854	1.82371	0.546448	3.37423	3.21543	1.91571	1.62866	2.589	2.12766	1.82371	1.51976	2.12766	0.607903
	10th DOWN	% in genome	4.04224	5.19332	4.27709	3.06944	6.66278	5.60686	4.61741	8.16293	5.57388	5.37599	5.85422	4.995	5.94958	3.43267	6.44878	4.09992	5.32313	5.0213	5.30842	4.75169		3.44828
		% in Increased sample	0.299401	5.38922	1.82371	1.82371	16.7883	2.99401	2.99401	3.89222	3.89222	0.898204	2.99401	2.02429	14.3293	8	8.49421	3.22581	9.14826	5.70571	2.99401	0.598802		0.598802
		% in Decreased sample	6.99088	4.25532	9.71787	4.70219	5.90278	9.11854	4.86322	13.0699	4.86322	9.72644	7.59878	10.3825	3.98773	1.60772	6.13027	5.53746	8.09061	8.81459	4.86322	9.42249		11.5502
	Induced	10th DOWN EX1	13.5011	17.3457	14.0716	10.0985	18.256	18.7269	15.4222	27.2642	18.6168	17.9558	19.5531	12.3377	19.5146	10.298	16.7023	12.7098	16.8743	16.7209	17.7301	15.8706		11.5172
		10th DOWN EX2	320.499	316.654	314.928	318.902	255.744	315.273	318.578	306.736	315.383	316.044	314.447	234.662	308.485	289.702	242.298	297.29	300.126	316.279	316.27	318.129		322.483
		10th DOWN REAL1	1	18	6	6	46	10	10	13	13	3	10	5	47	24	22	10	29	19	10	2		2
		10th DOWN REAL2	333	316	323	323	228	324	324	321	321	331	324	242	281	276	237	300	288	314	324	332		332
		10th DOWN CHITEST	0.000514395	0.871815	0.0278579	0.190205	1.80398e-11	0.0379249	0.157442	0.0043632	0.180363	0.000285261	0.0259761	0.0320949	1.40215e-10	1.39259e-05	0.18018	0.437652	0.00241581	0.567396	0.0592173	0.000360326		0.004317
		10th DOWN logP	3.2887	0.0595757	1.55505	0.720779	10.7438	1.42108	0.802879	2.36019	0.743852	3.54476	1.58543	1.49356	9.85321	4.85618	0.744294	0.358871	2.61694	0.246114	1.22755	3.4433		2.36482
		10th UP EX1	13.6113	13.789	17.8241	21.6869	9.15462	15.1468	17.7906	6.77474	14.7061	15.4222	15.4772	12.4199	13.3405	22.5764	10.2259	19.508	14.8426	13.9341	15.6865	15.1543	16.3138	15.6502
		10th UP EX2	320.389	320.211	311.176	307.313	264.845	318.853	316.209	327.225	319.294	318.578	318.523	234.58	314.659	277.424	248.774	290.492	302.157	319.066	318.314	318.846	317.686	318.35
		10th UP REAL1	95	64	86	98	14	82	67	39	83	91	44	62	4	68	17	84	64	64	47	89	74	88
		10th UP REAL2	239	270	243	231	260	252	267	295	251	243	290	185	324	232	242	226	253	269	287	245	260	246
		10th UP CHITEST	2.40498e-112	2.22407e-43	6.47764e-62	1.75507e-64	0.103341	3.45267e-69	3.98228e-33	6.72037e-36	3.98112e-74	1.93457e-86	1.13492e-13	3.06562e-47	0.00902877	2.75199e-23	0.0306603	2.06753e-51	4.94319e-39	9.87579e-43	5.55482e-16	5.74601e-84	1.46451e-48	2.68514e-78
		10th UP logP	111.619	42.6529	61.1886	63.7557	0.985729	68.4618	32.3999	35.1726	73.4	85.7134	12.945	46.5135	2.04437	22.5604	1.51342	50.6845	38.306	42.0054	15.2553	83.2406	47.8343	77.571
	Reduced	10th DOWN EX1	13.299	17.086	13.6439	9.79151	19.1888	18.4466	15.1913	26.856	18.3381	17.687	19.2604	9.14086	19.3956	10.6756	16.8313	12.5868	16.4485	16.5201	17.4647	15.6331		11.3448
		10th DOWN EX2	315.701	311.914	305.356	309.208	268.811	310.553	313.809	302.144	310.662	311.313	309.74	173.859	306.604	300.324	244.169	294.413	292.552	312.48	311.535	313.367		317.655
		10th DOWN REAL1	23	14	31	15	17	30	16	43	16	32	25	19	13	5	16	17	25	29	16	31		38
		10th DOWN REAL2	306	315	288	304	271	299	313	286	313	297	304	164	313	306	245	290	284	300	313	298		291
		10th DOWN CHITEST	0.00661513	0.443226	1.56635e-06	0.0909017	0.605018	0.00562727	0.831755	0.00115111	0.574207	0.000467589	0.177699	0.000821086	0.134277	0.0771168	0.834057	0.203994	0.0302345	0.00162939	0.718718	6.82446e-05		8.02418e-16
		10th DOWN logP	2.17946	0.353374	5.80511	1.04143	0.218232	2.2497	0.0800046	2.93888	0.240931	3.33014	0.750316	3.08561	0.871997	1.11285	0.0788041	0.690382	1.5195	2.78797	0.143441	4.16593		15.0956
		10th UP EX1	13.4075	13.5826	17.2823	21.0277	9.62238	14.92	17.5242	6.67332	14.486	15.1913	15.2455	9.2018	13.2592	23.4042	10.3049	19.3192	14.468	13.7667	15.4516	14.9274	16.0695	15.4159
		10th UP EX2	315.592	315.417	301.718	297.972	278.378	314.08	311.476	322.327	314.514	313.809	313.754	173.798	312.741	287.596	250.695	287.681	294.532	315.233	313.548	314.073	312.93	313.584
		10th UP REAL1	2	3	8	6	6	5	14	1	2	3	6	1	11	10	5	5	8	7	6	5	7	2
		10th UP REAL2	327	326	311	313	282	324	315	328	327	326	323	182	315	301	256	302	301	322	323	324	322	327
		10th UP CHITEST	0.00146812	0.00336119	0.0216827	0.000696862	0.234925	0.00857659	0.386912	0.0265011	0.000792893	0.0013614	0.0153196	0.00552965	0.526446	0.00396087	0.0917625	0.000764292	0.0815555	0.0624424	0.0137778	0.00854294	0.0203497	0.000465413
		10th UP logP	2.83324	2.47351	1.66389	3.15685	0.629071	2.06669	0.412388	1.57674	3.10079	2.86601	1.81475	2.2573	0.278646	2.40221	1.03733	3.11674	1.08855	1.20452	1.86082	2.06839	1.69144	3.33216

## Sheet: Mot1
∆mot1 transcription profile
			Heat	Acid	NaCl	Sorbitol	Evolutionary pressure	H2O2	Amino acid starvation	Diauxic shift	Msn2 overexpression	Msn4 overexpression	Yap1 overexpression	∆ino80	∆rsc30	Δswi2	Δgcn5	Δsrb10	Δgal11Δmed3	∆rpd3	∆hda1	∆tup1	bur6-1 mutant	TBP-F182V mutant
Genome		10th prct DOWN cutoff	-1.77025	0.281215	0.172483	0.271007	-0.548227	-0.84	-0.84	-0.71	-0.322	-0.63	-1.03	0.493101	-1.05742	-2	-2.5	-1.6	-0.942157	-0.4418	-0.2346		-1.9	-0.416544
		10th prct UP cutoff	1.30335	2.53082	7.28018	5.09088	0.543635	1.02	1.004	0.749	0.5099	0.8582	0.788	2.6046	1.08922	2.1	3.2	2.3	0.717749	0.631	0.321	1	2.2	0.80459
		10th prct DOWN count	245	317	255	183	343	340	280	495	338	326	355	150	354	182	294	215	299	330	321		329	209
		10th prct UP count	247	252	323	393	172	275	323	123	267	280	281	151	242	399	180	330	263	275	284	321	334	284
		Total	6061	6104	5962	5962	5148	6064	6064	6064	6064	6064	6064	3003	5950	5302	4559	5244	5617	6572	6047	6572	6001	6061
∆mot1	Increased	Total	275	275	271	271	206	275	275	275	275	275	275	211	274	248	214	257	260	272	275	275	273	275
		N10th prct DOWN for sample	2	22	12	5	43	10	18	25	20	27	9	9	46	20	21	6	20	17	7		5	1
		N10th prct UP for sample	74	43	56	66	16	64	73	38	60	62	35	33	10	50	10	55	52	56	31	46	89	102
	Decreased	Total	288	288	262	262	244	288	288	288	288	288	288	141	282	267	256	271	245	287	288	288	283	288
		N10th prct DOWN for sample	81	8	18	6	9	46	9	24	6	72	15	6	13	4	4	3	8	15	12		31	43
		N10th prct UP for sample	4	3	7	7	18	3	4	2	4	2	7	4	91	6	5	6	6	3	14	7	2	1
	10th UP	% in genome	4.07524	4.12844	5.41765	6.59175	3.3411	4.53496	5.32652	2.02836	4.40303	4.61741	4.63391	5.02831	4.06723	7.52546	3.94823	6.29291	4.68221	4.18442	4.69654	4.88436	5.56574	4.6857
		% in Increased sample	26.9091	15.6364	20.6642	24.3542	7.76699	23.2727	26.5455	13.8182	21.8182	22.5455	12.7273	15.6398	3.64964	20.1613	4.6729	21.4008	20	20.5882	11.2727	16.7273	32.6007	37.0909
		% in Decreased sample	1.38889	1.04167	2.67176	2.67176	7.37705	1.04167	1.38889	0.694444	1.38889	0.694444	2.43056	2.83688	32.2695	2.24719	1.95312	2.21402	2.44898	1.0453	4.86111	2.43056	0.706714	0.347222
	10th DOWN	% in genome	4.04224	5.19332	4.27709	3.06944	6.66278	5.60686	4.61741	8.16293	5.57388	5.37599	5.85422	4.995	5.94958	3.43267	6.44878	4.09992	5.32313	5.0213	5.30842		5.48242	3.44828
		% in Increased sample	0.727273	8	4.42804	1.84502	20.8738	3.63636	6.54545	9.09091	7.27273	9.81818	3.27273	4.2654	16.7883	8.06452	9.81308	2.33463	7.69231	6.25	2.54545		1.8315	0.363636
		% in Decreased sample	28.125	2.77778	6.87023	2.29008	3.68852	15.9722	3.125	8.33333	2.08333	25	5.20833	4.25532	4.60993	1.49813	1.5625	1.10701	3.26531	5.22648	4.16667		10.9541	14.9306
	Induced	10th DOWN EX1	11.1162	14.2816	11.5909	8.31818	13.7253	15.4189	12.6979	22.4481	15.3282	14.784	16.0991	10.5395	16.3018	8.51301	13.8004	10.5368	13.8401	13.6579	14.5981		14.967	9.48276
		10th DOWN EX2	263.884	260.718	259.409	262.682	192.275	259.581	262.302	252.552	259.672	260.216	258.901	200.461	257.698	239.487	200.2	246.463	246.16	258.342	260.402		258.033	265.517
		10th DOWN REAL1	2	22	12	5	43	10	18	25	20	27	9	9	46	20	21	6	20	17	7		5	1
		10th DOWN REAL2	273	253	259	266	163	265	257	250	255	248	266	202	228	228	193	251	240	255	268		268	274
		10th DOWN CHITEST	0.00525096	0.0359425	0.902253	0.242576	2.86076e-16	0.15549	0.127628	0.574084	0.219449	0.00109027	0.0682298	0.62661	3.33607e-14	6.16633e-05	0.0450995	0.153521	0.0888141	0.353452	0.0409897		0.00804989	0.00505622
		10th DOWN logP	2.27976	1.44439	0.0446716	0.615152	15.5435	0.808297	0.894053	0.241025	0.658666	2.96247	1.16603	0.203003	13.4768	4.20997	1.34583	0.813832	1.05152	0.45167	1.38733		2.09421	2.29617
		10th UP EX1	11.2069	11.3532	14.6818	17.8636	6.88267	12.4711	14.6479	5.578	12.1083	12.6979	12.7432	10.6097	11.1442	18.6631	8.44922	16.1728	12.1738	11.3816	12.9155	13.432	15.1945	12.8857
		10th UP EX2	263.793	263.647	256.318	253.136	199.117	262.529	260.352	269.422	262.892	262.302	262.257	200.39	262.856	229.337	205.551	240.827	247.826	260.618	262.085	261.568	257.806	262.114
		10th UP REAL1	74	43	56	66	16	64	73	38	60	62	35	33	10	50	10	55	52	56	31	46	89	102
		10th UP REAL2	201	232	215	205	190	211	202	237	215	213	240	178	264	198	204	202	208	216	244	229	184	173
		10th UP CHITEST	9.39511e-82	8.60941e-22	1.43746e-28	4.71535e-32	0.000408044	1.98114e-50	2.44634e-55	9.74048e-44	5.29512e-45	1.47499e-45	1.71989e-10	1.74357e-12	0.726383	4.58806e-14	0.586192	1.98608e-23	1.40886e-31	1.34326e-41	2.54144e-07	8.11665e-20	1.49655e-84	1.23108e-142
		10th UP logP	81.0271	21.065	27.8424	31.3265	3.38929	49.7031	54.6115	43.0114	44.2761	44.8312	9.7645	11.7586	0.138834	13.3384	0.23196	22.702	30.8511	40.8718	6.59492	19.0906	83.8249	141.91
	Reduced	10th DOWN EX1	11.6416	14.9567	11.206	8.04193	16.2572	16.1478	13.2982	23.5092	16.0528	15.4828	16.8602	7.04296	16.7778	9.16522	16.5089	11.1108	13.0417	14.4111	15.2882		15.5152	9.93103
		10th DOWN EX2	276.358	273.043	250.794	253.958	227.743	271.852	274.702	264.491	271.947	272.517	271.14	133.957	265.222	257.835	239.491	259.889	231.958	272.589	272.712		267.485	278.069
		10th DOWN REAL1	81	8	18	6	9	46	9	24	6	72	15	6	13	4	4	3	8	15	12		31	43
		10th DOWN REAL2	207	280	244	256	235	242	279	264	282	216	273	135	269	263	252	268	237	272	276		252	245
		10th DOWN CHITEST	1.18578e-95	0.0646847	0.0380412	0.46456	0.062459	2.06864e-14	0.227492	0.915884	0.00982153	2.43767e-49	0.640575	0.686804	0.341591	0.0825267	0.00145764	0.0129645	0.15135	0.873538	0.387462		5.26358e-05	1.27208e-26
		10th DOWN logP	94.926	1.1892	1.41975	0.332958	1.2044	13.6843	0.643035	0.0381595	2.00782	48.613	0.19343	0.163167	0.466494	1.08341	2.83635	1.88724	0.820018	0.0587183	0.411771		4.27872	25.8955
		10th UP EX1	11.7367	11.8899	14.1942	17.2704	8.15229	13.0607	15.3404	5.84169	12.6807	13.2982	13.3456	7.08991	11.4696	20.093	10.1075	17.0538	11.4714	12.0093	13.526	14.067	15.751	13.4948
		10th UP EX2	276.263	276.11	247.806	244.73	235.848	274.939	272.66	282.158	275.319	274.702	274.654	133.91	270.53	246.907	245.893	253.946	233.529	274.991	274.474	273.933	267.249	274.505
		10th UP REAL1	4	3	7	7	18	3	4	2	4	2	7	4	91	6	5	6	6	3	14	7	2	1
		10th UP REAL2	284	285	255	255	226	285	284	286	284	286	281	137	191	261	251	265	239	284	274	281	281	287
		10th UP CHITEST	0.0211233	0.00846158	0.0495921	0.0105557	0.000451286	0.00438298	0.00292282	0.108309	0.0126587	0.00151225	0.0752847	0.233743	4.95491e-127	0.00107771	0.101171	0.00569017	0.0979965	0.00790944	0.894979	0.0533601	0.000363212	0.000494143
		10th UP logP	1.67524	2.07255	1.30459	1.97651	3.34555	2.35823	2.5342	0.965337	1.89761	2.82038	1.12329	0.631261	126.305	2.9675	0.994943	2.24487	1.00879	2.10185	0.0481872	1.27278	3.43984	3.30615

## Sheet: Msn2over
Msn2 overexpression transcription profile
			Heat	Acid	NaCl	Sorbitol	Evolutionary pressure	H2O2	Amino acid starvation	Diauxic shift	Msn4 overexpression	Yap1 overexpression	∆ino80	∆rsc30	Δswi2	Δgcn5	Δsrb10	Δgal11Δmed3	∆rpd3	∆hda1	∆tup1	∆mot1	bur6-1 mutant	TBP-F182V mutant
Genome		10th prct DOWN cutoff	-1.77025	0.281215	0.172483	0.271007	-0.548227	-0.84	-0.84	-0.71	-0.63	-1.03	0.493101	-1.05742	-2	-2.5	-1.6	-0.942157	-0.4418	-0.2346		-0.40794	-1.9	-0.416544
		10th prct UP cutoff	1.30335	2.53082	7.28018	5.09088	0.543635	1.02	1.004	0.749	0.8582	0.788	2.6046	1.08922	2.1	3.2	2.3	0.717749	0.631	0.321	1	0.42018	2.2	0.80459
		10th prct DOWN count	245	317	255	183	343	340	280	495	326	355	150	354	182	294	215	299	330	321		288	329	209
		10th prct UP count	247	252	323	393	172	275	323	123	280	281	151	242	399	180	330	263	275	284	321	275	334	284
		Total	6061	6104	5962	5962	5148	6064	6064	6064	6064	6064	3003	5950	5302	4559	5244	5617	6572	6047	6572	6061	6001	6061
Msn2 overexpressed strain	Increased	Total	267	267	262	262	206	267	267	267	267	267	184	263	228	202	231	242	267	267	267	267	262	267
		N10th prct DOWN for sample	1	21	4	6	53	7	10	10	4	12	2	47	14	17	3	17	15	9		4	2	4
		N10th prct UP for sample	91	57	83	92	5	81	44	48	161	29	54	8	43	11	77	41	44	37	54	60	83	51
	Decreased	Total	338	338	336	336	268	338	338	338	338	338	140	335	270	219	263	276	338	338	338	338	337	338
		N10th prct DOWN for sample	3	23	20	9	13	14	34	41	63	41	16	19	25	23	29	10	24	21		6	16	11
		N10th prct UP for sample	2	16	20	29	8	10	25	5	3	7	7	10	28	15	24	19	18	13	15	20	13	18
	10th UP	% in genome	4.07524	4.12844	5.41765	6.59175	3.3411	4.53496	5.32652	2.02836	4.61741	4.63391	5.02831	4.06723	7.52546	3.94823	6.29291	4.68221	4.18442	4.69654	4.88436	4.53721	5.56574	4.6857
		% in Increased sample	34.0824	21.3483	31.6794	35.1145	2.42718	30.3371	16.4794	17.9775	60.2996	10.8614	29.3478	3.04183	18.8596	5.44554	33.3333	16.9421	16.4794	13.8577	20.2247	22.4719	31.6794	19.1011
		% in Decreased sample	0.591716	4.73373	5.95238	8.63095	2.98507	2.95858	7.39645	1.47929	0.887574	2.07101	5	2.98507	10.3704	6.84932	9.12548	6.88406	5.32544	3.84615	4.43787	5.91716	3.85757	5.32544
	10th DOWN	% in genome	4.04224	5.19332	4.27709	3.06944	6.66278	5.60686	4.61741	8.16293	5.37599	5.85422	4.995	5.94958	3.43267	6.44878	4.09992	5.32313	5.0213	5.30842		4.75169	5.48242	3.44828
		% in Increased sample	0.374532	7.86517	1.52672	2.29008	25.7282	2.62172	3.74532	3.74532	1.49813	4.49438	1.08696	17.8707	6.14035	8.41584	1.2987	7.02479	5.61798	3.37079		1.49813	0.763359	1.49813
		% in Decreased sample	0.887574	6.80473	5.95238	2.67857	4.85075	4.14201	10.0592	12.1302	18.6391	12.1302	11.4286	5.67164	9.25926	10.5023	11.0266	3.62319	7.10059	6.21302		1.77515	4.74777	3.25444
	Induced	10th DOWN EX1	10.7928	13.8662	11.206	8.04193	13.7253	14.9703	12.3285	21.795	14.3539	15.6308	9.19081	15.6474	7.82648	13.0265	9.47082	12.882	13.4069	14.1735		12.687	14.3639	9.2069
		10th DOWN EX2	256.207	253.134	250.794	253.958	192.275	252.03	254.672	245.205	252.646	251.369	174.809	247.353	220.174	188.973	221.529	229.118	253.593	252.827		254.313	247.636	257.793
		10th DOWN REAL1	1	21	4	6	53	7	10	10	4	12	2	47	14	17	3	17	15	9		4	2	4
		10th DOWN REAL2	266	246	258	256	153	260	257	257	263	255	182	216	214	185	228	225	252	258		263	260	263
		10th DOWN CHITEST	0.00234248	0.0491196	0.0277935	0.46456	5.15576e-28	0.0339838	0.497122	0.00837913	0.00496294	0.343907	0.0149545	3.01249e-16	0.024729	0.255025	0.0317838	0.23833	0.655273	0.157898		0.0124552	0.000792072	0.0807425
		10th DOWN logP	2.63032	1.30875	1.55606	0.332958	27.2877	1.46873	0.303537	2.0768	2.30426	0.463559	1.82523	15.5211	1.60679	0.593417	1.49779	0.622821	0.183578	0.801622		1.90465	3.10124	1.0929
		10th UP EX1	10.8809	11.0229	14.1942	17.2704	6.88267	12.1083	14.2218	5.41573	12.3285	12.3725	9.25208	10.6968	17.1581	7.97543	14.5366	11.331	11.1724	12.5398	13.0412	12.1143	14.5822	12.5108
		10th UP EX2	256.119	255.977	247.806	244.73	199.117	254.892	252.778	261.584	254.672	254.627	174.748	252.303	210.842	194.025	216.463	230.669	255.828	254.46	253.959	254.886	247.418	254.489
		10th UP REAL1	91	57	83	92	5	81	44	48	161	29	54	8	43	11	77	41	44	37	54	60	83	51
		10th UP REAL2	176	210	179	170	201	186	223	219	106	238	130	255	185	191	154	201	223	230	213	207	179	216
		10th UP CHITEST	9.12962e-136	2.05711e-45	1.1296e-78	2.88154e-77	0.465439	2.73257e-91	4.84409e-16	2.6195e-76	0	1.29441e-06	1.72592e-51	0.399867	8.72485e-11	0.27449	2.98467e-64	1.75116e-19	1.08714e-23	1.48837e-12	2.91759e-31	4.95855e-45	6.62287e-76	7.49399e-29
		10th UP logP	135.04	44.6867	77.9471	76.5404	0.332137	90.5634	15.3148	75.5818	>300	5.88793	50.763	0.398084	10.0592	0.561474	63.5251	18.7567	22.9637	11.8273	30.535	44.3046	75.179	28.1253
	Reduced	10th DOWN EX1	13.6628	17.5534	14.371	10.3133	17.8563	18.9512	15.6069	27.5907	18.1708	19.7873	6.99301	19.9311	9.2682	14.1228	10.7828	14.6918	16.972	17.9425		16.0607	18.4758	11.6552
		10th DOWN EX2	324.337	320.447	321.629	325.687	250.144	319.049	322.393	310.409	319.829	318.213	133.007	315.069	260.732	204.877	252.217	261.308	321.028	320.058		321.939	318.524	326.345
		10th DOWN REAL1	3	23	20	9	13	14	34	41	63	41	16	19	25	23	29	10	24	21		6	16	11
		10th DOWN REAL2	335	315	316	327	255	324	304	297	275	297	124	316	245	196	234	266	314	317		332	321	327
		10th DOWN CHITEST	0.00323131	0.181833	0.129097	0.677867	0.234227	0.241746	1.86802e-06	0.00772435	3.04788e-27	8.88866e-07	0.0004751	0.829725	1.452e-07	0.0145964	1.46952e-08	0.20839	0.0800391	0.458219		0.0101032	0.553551	0.845153
		10th DOWN logP	2.49062	0.740328	0.889085	0.168855	0.630362	0.61664	5.72862	2.11214	26.516	6.05116	3.32322	0.0810656	6.83803	1.83576	7.83282	0.681123	1.0967	0.338927		1.99554	0.256843	0.0730646
		10th UP EX1	13.7743	13.9541	18.2033	22.1483	8.95416	15.3282	18.0036	6.85587	15.6069	15.6626	7.03963	13.6252	20.3187	8.64663	16.5503	12.9229	14.1433	15.8743	16.5091	15.3358	18.7565	15.8377
		10th UP EX2	324.226	324.046	317.797	313.852	259.046	322.672	319.996	331.144	322.393	322.337	132.96	321.375	249.681	210.353	246.45	263.077	323.857	322.126	321.491	322.664	318.243	322.162
		10th UP REAL1	2	16	20	29	8	10	25	5	3	7	7	10	28	15	24	19	18	13	15	20	13	18
		10th UP REAL2	336	322	316	307	260	328	313	333	335	331	133	325	242	204	239	257	320	325	323	318	324	320
		10th UP CHITEST	0.00119875	0.575924	0.665007	0.131967	0.745689	0.163659	0.0901428	0.473937	0.00108505	0.0250002	0.987772	0.315998	0.0763886	0.0274829	0.0585343	0.0833585	0.294798	0.459919	0.703325	0.222835	0.171377	0.577837
		10th UP logP	2.92127	0.239635	0.177174	0.879535	0.127443	0.78606	1.04507	0.324279	2.96455	1.60206	0.00534313	0.500316	1.11697	1.56094	1.23259	1.07905	0.530475	0.337319	0.152844	0.652016	0.766048	0.238194

## Sheet: Ino80
∆ino80 transcription profile
			Heat	Acid	NaCl	Sorbitol	Evolutionary pressure	H2O2	Amino acid starvation	Diauxic shift	Msn2 overexpression	Msn4 overexpression	Yap1 overexpression	∆rsc30	Δswi2	Δgcn5	Δsrb10	Δgal11Δmed3	∆rpd3	∆hda1	∆tup1	∆mot1	bur6-1 mutant	TBP-F182V mutant
Genome		10th prct DOWN cutoff	-1.77025	0.281215	0.172483	0.271007	-0.548227	-0.84	-0.84	-0.71	-0.322	-0.63	-1.03	-1.05742	-2	-2.5	-1.6	-0.942157	-0.4418	-0.2346		-0.40794	-1.9	-0.416544
		10th prct UP cutoff	1.30335	2.53082	7.28018	5.09088	0.543635	1.02	1.004	0.749	0.5099	0.8582	0.788	1.08922	2.1	3.2	2.3	0.717749	0.631	0.321	1	0.42018	2.2	0.80459
		10th prct DOWN count	245	317	255	183	343	340	280	495	338	326	355	354	182	294	215	299	330	321		288	329	209
		10th prct UP count	247	252	323	393	172	275	323	123	267	280	281	242	399	180	330	263	275	284	321	275	334	284
		Total	6061	6104	5962	5962	5148	6064	6064	6064	6064	6064	6064	5950	5302	4559	5244	5617	6572	6047	6572	6061	6001	6061
Δino80	Increased	Total	151	151	151	151	109	151	151	151	151	151	151	150	123	106	136	142	150	151	151	151	151	151
		N10th prct DOWN for sample	1	17	1	2	34	6	7	8	7	2	8	34	4	8	1	30	8	6		4	1	6
		N10th prct UP for sample	42	40	55	59	4	43	37	17	54	62	25	6	42	10	64	28	42	29	45	33	62	34
	Decreased	Total	150	150	150	150	126	150	150	150	150	150	150	148	139	123	133	142	149	150	150	150	150	150
		N10th prct DOWN for sample	14	9	22	12	7	17	6	24	16	22	10	7	17	21	6	7	21	4		6	19	4
		N10th prct UP for sample	0	0	5	5	6	7	5	1	2	4	7	8	6	0	3	18	3	9	7	9	5	13
	10th UP	% in genome	4.07524	4.12844	5.41765	6.59175	3.3411	4.53496	5.32652	2.02836	4.40303	4.61741	4.63391	4.06723	7.52546	3.94823	6.29291	4.68221	4.18442	4.69654	4.88436	4.53721	5.56574	4.6857
		% in Increased sample	27.8146	26.4901	36.4238	39.0728	3.66972	28.4768	24.5033	11.2583	35.7616	41.0596	16.5563	4	34.1463	9.43396	47.0588	19.7183	28	19.2053	29.8013	21.8543	41.0596	22.5166
		% in Decreased sample	0	0	3.33333	3.33333	4.7619	4.66667	3.33333	0.666667	1.33333	2.66667	4.66667	5.40541	4.31655	0	2.25564	12.6761	2.01342	6	4.66667	6	3.33333	8.66667
	10th DOWN	% in genome	4.04224	5.19332	4.27709	3.06944	6.66278	5.60686	4.61741	8.16293	5.57388	5.37599	5.85422	5.94958	3.43267	6.44878	4.09992	5.32313	5.0213	5.30842		4.75169	5.48242	3.44828
		% in Increased sample	0.662252	11.2583	0.662252	1.3245	31.1927	3.97351	4.63576	5.29801	4.63576	1.3245	5.29801	22.6667	3.25203	7.54717	0.735294	21.1268	5.33333	3.97351		2.64901	0.662252	3.97351
		% in Decreased sample	9.33333	6	14.6667	8	5.55556	11.3333	4	16	10.6667	14.6667	6.66667	4.72973	12.2302	17.0732	4.51128	4.92958	14.094	2.66667		4	12.6667	2.66667
	Induced	10th DOWN EX1	6.10378	7.84191	6.4584	4.63485	7.26243	8.46636	6.9723	12.326	8.41656	8.11774	8.83987	8.92437	4.22218	6.83571	5.5759	7.55884	7.53195	8.01571		7.17505	8.27845	5.2069
		10th DOWN EX2	144.896	143.158	144.542	146.365	101.738	142.534	144.028	138.674	142.583	142.882	142.16	141.076	118.778	99.1643	130.424	134.441	142.468	142.984		143.825	142.722	145.793
		10th DOWN REAL1	1	17	1	2	34	6	7	8	7	2	8	34	4	8	1	30	8	6		4	1	6
		10th DOWN REAL2	150	134	150	149	75	145	144	143	144	149	143	116	119	98	135	112	142	145		147	150	145
		10th DOWN CHITEST	0.0349547	0.000783023	0.0281416	0.213829	9.66066e-25	0.382966	0.991428	0.198518	0.615328	0.027289	0.77095	4.91567e-18	0.912383	0.645222	0.0478347	4.91455e-17	0.861085	0.464384		0.224544	0.00926804	0.723548
		10th DOWN logP	1.45649	3.10623	1.55065	0.669934	24.015	0.41684	0.00373862	0.7022	0.210893	1.56401	0.112974	17.3084	0.0398226	0.190291	1.32026	16.3085	0.0649541	0.333123		0.648699	2.03301	0.140532
		10th UP EX1	6.15361	6.23394	8.18064	9.95354	3.6418	6.84779	8.04304	3.06283	6.64858	6.9723	6.9972	6.10084	9.25632	4.18513	8.55835	6.64874	6.27663	7.09178	7.37538	6.85118	8.40427	7.0754
		10th UP EX2	144.846	144.766	142.819	141.046	105.358	144.152	142.957	147.937	144.351	144.028	144.003	143.899	113.744	101.815	127.442	135.351	143.723	143.908	143.625	144.149	142.596	143.925
		10th UP REAL1	42	40	55	59	4	43	37	17	54	62	25	6	42	10	64	28	42	29	45	33	62	34
		10th UP REAL2	109	111	96	92	105	108	114	134	97	89	126	144	81	96	72	114	108	122	106	118	89	117
		10th UP CHITEST	2.89152e-49	2.16007e-43	1.43066e-63	3.24038e-58	0.848591	2.16479e-45	9.23402e-26	8.57648e-16	1.05615e-78	5.0128e-101	3.18815e-12	0.966752	4.47606e-29	0.00372884	2.41056e-85	2.22535e-17	4.55221e-48	3.54517e-17	8.47985e-46	1.53637e-24	1.06698e-80	3.46729e-25
		10th UP logP	48.5389	42.6655	62.8445	57.4894	0.0713015	44.6646	25.0346	15.0667	77.9763	100.3	11.4965	0.0146851	28.3491	2.42843	84.6179	16.6526	47.3418	16.4504	45.0716	23.8135	79.9718	24.46
	Reduced	10th DOWN EX1	6.06336	7.78997	6.41563	4.60416	8.3951	8.41029	6.92612	12.2444	8.36082	8.06398	8.78133	8.80538	4.77141	7.932	5.4529	7.55884	7.48174	7.96263		7.12754	8.22363	5.17241
		10th DOWN EX2	143.937	142.21	143.584	145.396	117.605	141.59	143.074	137.756	141.639	141.936	141.219	139.195	134.229	115.068	127.547	134.441	141.518	142.037		142.872	141.776	144.828
		10th DOWN REAL1	14	9	22	12	7	17	6	24	16	22	10	7	17	21	6	7	21	4		6	19	4
		10th DOWN REAL2	136	141	128	138	119	133	144	126	134	128	140	141	122	102	127	135	128	146		144	131	146
		10th DOWN CHITEST	0.00100068	0.656137	3.20117e-10	0.000463658	0.618212	0.00229898	0.718608	0.00045551	0.00655203	4.53468e-07	0.671681	0.530426	1.2201e-08	1.60854e-06	0.810915	0.834527	3.95422e-07	0.14899		0.6652	0.000110948	0.599839
		10th DOWN logP	2.99971	0.183006	9.49469	3.3338	0.208863	2.63847	0.143508	3.3415	2.18362	6.34345	0.172837	0.275375	7.91361	5.79357	0.0910248	0.0785598	6.40294	0.826844		0.177048	3.95488	0.221965
		10th UP EX1	6.11285	6.19266	8.12647	9.88762	4.20979	6.80244	7.98978	3.04255	6.60455	6.92612	6.95086	6.0195	10.4604	4.85633	8.36957	6.64874	6.23478	7.04482	7.32654	6.80581	8.34861	7.02854
		10th UP EX2	143.887	143.807	141.874	140.112	121.79	143.198	142.01	146.957	143.395	143.074	143.049	141.981	128.54	118.144	124.63	135.351	142.765	142.955	142.673	143.194	141.651	142.971
		10th UP REAL1	0	0	5	5	6	7	5	1	2	4	7	8	6	0	3	18	3	9	7	9	5	13
		10th UP REAL2	150	150	145	145	120	143	145	149	148	146	143	140	133	123	130	124	146	141	143	141	145	137
		10th UP CHITEST	0.0115899	0.0110371	0.259442	0.107776	0.374827	0.938206	0.277006	0.236789	0.0668772	0.254934	0.984772	0.409848	0.151536	0.0245415	0.0551935	6.51121e-06	0.185677	0.450508	0.901556	0.389331	0.233029	0.0210486
		10th UP logP	1.93592	1.95714	0.58596	0.967478	0.426169	0.0277019	0.55751	0.625638	1.17472	0.593572	0.00666449	0.387377	0.819485	1.6101	1.25811	5.18634	0.731243	0.346297	0.0450074	0.409681	0.632591	1.67678

## Sheet: Srb10
∆srb10 transcription profile
			Heat	Acid	NaCl	Sorbitol	Evolutionary pressure	H2O2	Amino acid starvation	Diauxic shift	Msn2 overexpression	Msn4 overexpression	Yap1 overexpression	∆ino80	∆rsc30	Δswi2	Δgcn5	Δgal11Δmed3	∆rpd3	∆hda1	∆tup1	∆mot1	bur6-1 mutant	TBP-F182V mutant
Genome		10th prct DOWN cutoff	-1.77025	0.281215	0.172483	0.271007	-0.548227	-0.84	-0.84	-0.71	-0.322	-0.63	-1.03	0.493101	-1.05742	-2	-2.5	-0.942157	-0.4418	-0.2346		-0.40794	-1.9	-0.416544
		10th prct UP cutoff	1.30335	2.53082	7.28018	5.09088	0.543635	1.02	1.004	0.749	0.5099	0.8582	0.788	2.6046	1.08922	2.1	3.2	0.717749	0.631	0.321	1	0.42018	2.2	0.80459
		10th prct DOWN count	245	317	255	183	343	340	280	495	338	326	355	150	354	182	294	299	330	321		288	329	209
		10th prct UP count	247	252	323	393	172	275	323	123	267	280	281	151	242	399	180	263	275	284	321	275	334	284
		Total	6061	6104	5962	5962	5148	6064	6064	6064	6064	6064	6064	3003	5950	5302	4559	5617	6572	6047	6572	6061	6001	6061
Δsrb10	Increased	Total	329	329	322	322	260	329	329	329	329	329	329	164	325	233	192	251	327	328	330	329	329	329
		N10th prct DOWN for sample	0	38	4	7	43	17	19	21	24	10	24	3	46	23	36	30	23	14		6	5	6
		N10th prct UP for sample	67	59	94	97	6	64	45	35	77	84	30	64	6	85	30	58	58	56	88	55	84	49
	Decreased	Total	214	215	211	211	183	215	215	215	215	215	215	71	212	137	122	151	210	214	215	214	214	214
		N10th prct DOWN for sample	3	23	12	10	20	21	24	19	29	9	24	6	10	12	26	19	33	20		3	17	7
		N10th prct UP for sample	4	11	15	20	9	4	11	3	3	6	10	1	4	21	10	10	8	10	16	6	10	9
	10th UP	% in genome	4.07524	4.12844	5.41765	6.59175	3.3411	4.53496	5.32652	2.02836	4.40303	4.61741	4.63391	5.02831	4.06723	7.52546	3.94823	4.68221	4.18442	4.69654	4.88436	4.53721	5.56574	4.6857
		% in Increased sample	20.3647	17.9331	29.1925	30.1242	2.30769	19.4529	13.6778	10.6383	23.4043	25.5319	9.11854	39.0244	1.84615	36.4807	15.625	23.1076	17.737	17.0732	26.6667	16.7173	25.5319	14.8936
		% in Decreased sample	1.86916	5.11628	7.109	9.47867	4.91803	1.86047	5.11628	1.39535	1.39535	2.7907	4.65116	1.40845	1.88679	15.3285	8.19672	6.62252	3.80952	4.6729	7.44186	2.80374	4.6729	4.20561
	10th DOWN	% in genome	4.04224	5.19332	4.27709	3.06944	6.66278	5.60686	4.61741	8.16293	5.57388	5.37599	5.85422	4.995	5.94958	3.43267	6.44878	5.32313	5.0213	5.30842		4.75169	5.48242	3.44828
		% in Increased sample	0	11.5502	1.24224	2.17391	16.5385	5.16717	5.77508	6.38298	7.29483	3.03951	7.29483	1.82927	14.1538	9.87124	18.75	11.9522	7.03364	4.26829		1.82371	1.51976	1.82371
		% in Decreased sample	1.40187	10.6977	5.6872	4.73934	10.929	9.76744	11.1628	8.83721	13.4884	4.18605	11.1628	8.4507	4.71698	8.75912	21.3115	12.5828	15.7143	9.34579		1.40187	7.94393	3.27103
	Induced	10th DOWN EX1	13.299	17.086	13.7722	9.8836	17.3232	18.4466	15.1913	26.856	18.3381	17.687	19.2604	8.19181	19.3361	7.99811	12.3817	13.361	16.4197	17.4116		15.6331	18.0372	11.3448
		10th DOWN EX2	315.701	311.914	308.228	312.116	242.677	310.553	313.809	302.144	310.662	311.313	309.74	155.808	305.664	225.002	179.618	237.639	310.58	310.588		313.367	310.963	317.655
		10th DOWN REAL1	0	38	4	7	43	17	19	21	24	10	24	3	46	23	36	30	23	14		6	5	6
		10th DOWN REAL2	329	291	318	315	217	312	310	308	305	319	305	161	279	210	156	221	304	314		323	324	323
		10th DOWN CHITEST	0.000197032	2.03256e-07	0.0071146	0.351524	1.7078e-10	0.728842	0.317037	0.238333	0.173628	0.060243	0.265692	0.0627386	4.03777e-10	6.73689e-08	3.93182e-12	2.89328e-06	0.0956537	0.400795		0.0125462	0.00159131	0.106325
		10th DOWN logP	3.70546	6.69196	2.14785	0.454045	9.76756	0.137367	0.49889	0.622815	0.76038	1.22009	0.575621	1.20246	9.39386	7.17154	11.4054	5.53861	1.0193	0.397078		1.90149	2.79824	0.973365
		10th UP EX1	13.4075	13.5826	17.4448	21.2254	8.68687	14.92	17.5242	6.67332	14.486	15.1913	15.2455	8.24642	13.2185	17.5343	7.58061	11.7524	13.683	15.4047	16.1184	14.9274	18.3113	15.4159
		10th UP EX2	315.592	315.417	304.555	300.775	251.313	314.08	311.476	322.327	314.514	313.809	313.754	155.754	311.782	215.466	184.419	239.248	313.317	312.595	313.882	314.073	310.689	313.584
		10th UP REAL1	67	59	94	97	6	64	45	35	77	84	30	64	6	85	30	58	58	56	88	55	84	49
		10th UP REAL2	262	270	228	225	254	265	284	294	252	245	299	100	319	148	162	193	269	272	242	274	245	280
		10th UP CHITEST	1.70667e-50	2.52223e-36	3.12496e-79	6.06366e-65	0.3538	1.15177e-38	1.52472e-11	1.59811e-28	2.48527e-63	4.89152e-73	0.00010906	2.59911e-88	0.0426538	5.26452e-63	9.69752e-17	1.98956e-43	1.91428e-34	3.14771e-26	2.83624e-75	2.52585e-26	3.27786e-56	1.92989e-18
		10th UP logP	49.7679	35.5982	78.5052	64.2173	0.451242	37.9386	10.8168	27.7964	62.6046	72.3106	3.96234	87.5852	1.37004	62.2786	16.0133	42.7012	33.718	25.502	74.5473	25.5976	55.4844	17.7145
	Reduced	10th DOWN EX1	8.65039	11.1656	9.02466	6.47652	12.1929	12.0547	9.92744	17.5503	11.9838	11.5584	12.5866	3.54645	12.6131	4.70275	7.86751	8.03792	10.5447	11.36		10.1686	11.7324	7.37931
		10th DOWN EX2	205.35	203.834	201.975	204.523	170.807	202.945	205.073	197.45	203.016	203.442	202.413	67.4535	199.387	132.297	114.132	142.962	199.455	202.64		203.831	202.268	206.621
		10th DOWN REAL1	3	23	12	10	20	21	24	19	29	9	24	6	10	12	26	19	33	20		3	17	7
		10th DOWN REAL2	211	192	199	201	163	194	191	196	186	206	191	65	202	125	96	132	177	194		211	197	207
		10th DOWN CHITEST	0.0498565	0.000275466	0.311389	0.159642	0.0206542	0.00800604	4.80338e-06	0.718024	4.22676e-07	0.439168	0.000914477	0.181331	0.448036	0.000616458	2.3306e-11	7.07537e-05	1.2882e-12	0.00843068		0.0212544	0.113684	0.886998
		10th DOWN logP	1.30228	3.55993	0.506696	0.796853	1.68499	2.09658	5.31845	0.143861	6.37399	0.357369	3.03883	0.741529	0.348687	3.2101	10.6325	4.15025	11.89	2.07414		1.67255	0.944301	0.0520775
		10th UP EX1	8.721	8.87615	11.4312	13.9086	6.11422	9.75016	11.452	4.36098	9.46652	9.92744	9.9629	3.5701	8.62252	10.3099	4.81685	7.07014	8.78728	10.0506	10.5014	9.70962	11.9107	10.0274
		10th UP EX2	205.279	206.124	199.569	197.091	176.886	205.25	203.548	210.639	205.533	205.073	205.037	67.4299	203.377	126.69	117.183	143.93	201.213	203.949	204.499	204.29	202.089	203.973
		10th UP REAL1	4	11	15	20	9	4	11	3	3	6	10	1	4	21	10	10	8	10	16	6	10	9
		10th UP REAL2	210	204	196	191	174	211	204	212	212	209	205	70	208	116	112	141	202	204	199	208	204	205
		10th UP CHITEST	0.102628	0.466577	0.27777	0.0910301	0.235205	0.0594645	0.890813	0.510261	0.0315885	0.201846	0.990396	0.162785	0.108004	0.0005359	0.0159663	0.259061	0.786144	0.986955	0.0818897	0.223049	0.568873	0.739645
		10th UP logP	0.988736	0.331077	0.556315	1.04082	0.628554	1.22574	0.0502136	0.292207	1.50047	0.694981	0.00419123	0.788385	0.966561	3.27092	1.79679	0.586598	0.104498	0.00570275	1.08677	0.651599	0.244985	0.130977

[truncated: 3 more sheets: Swi2, Ga11Med3, Tup1]
