# Supplementary material for: A meta-analysis reveals complex regulatory properties at Taf14-repressed genes
Source: BMC Genomics. 2017 Feb 16;18:175. doi: 10.1186/s12864-017-3544-6 (PMC5312515; doi:10.1186/s12864-017-3544-6)
Supplement: Additional file 3: — List of genes and calculations of occupancy data and cross-study of occupancy and transcription data, location linkage analysis for Figure S1. (XLSX 280 kb) [file 12864_2017_3544_MOESM3_ESM.xlsx]

## Sheet: Info
	1. For occupancy and co-occupancy analysis data were obtained from ref.1. Occupancy values meeting a 5% FDR cutoff provided by authors were deemed to be significant and for increased and decreased occupancy upon heat-shock, top and bottom 10th percentile cutoff was used for comparisons.
	2. An unbiased population is expected to have a distribution as observed throughout the entire genome. Values significantly higher than the genome-wide distribution reflect a bias toward regulation by a distinct factor. An advantage of this type of analysis is that noisy data will tend toward the genome-wide average, and thus have low significance. P values, expressing differences between genome-…
	3. For location linkage analysis data was obtained from ref. 21. Highest bounding value of indicated TF across promotor region was taken as its location of binding for that promotor. Taf14 binding locations were compared with locations of the factors that show the highest statistical significance of overlap for the set of genes co-occupied by each regulator and Taf14 (logP>100; 25UTmax and 37UTma…
	4. Data from ref.1. that authors did not designate as high confidence (Sheet 'Venters data confidence table') were not included in our results.
	1. Venters BJ, Wachi S, Mavrich TN, Andersen BE, Jena P, Sinnamon AJ, et al. A comprehensive genomic binding map of gene and chromatin regulatory proteins in Saccharomyces. Mol Cell. 2011;41:480-492.

## Sheet: 25UTmax
Cooccupancy over 5% FDR cutoff of Taf14 vs indicated TF at 25 °C (for Table 9)
		Taf14	Bas1	Cha4	Cin5	Dig1	Fhl1	Ifh1	Fkh1	Fkh2	Gal4	Gcn4	Gcr1	Gln3	Ino2	Ino4	Leu3	Msn2	Pho2	Put3	Rap1	Reb1	Rfx1	Ume6	Ash1	Rph1	Swi4	Sfp1	Sif2	Skn7	Spt23	Ste12	Stp1	Uga3	Ure2	Wtm1	Wtm2	Xbp1	Yap1	Yap5	Yap6	Otu1	Zap1	Zms1	Hho1	Nhp6a	Hht1	Hht2	Hta2
Genome	5% FDR cutoff	0.85	0.89	0.92	1.31	0.97	1.31	1.32	0.8	1.13	0.95	0.93	0.93	0.97	0.79	0.8	0.96	0.81	0.84		0.93	0.78	0.93	0.93	0.92	0.79	1.4	0.8	0.95	0.95	0.81	1.45	0.88	0.93	0.93	1.02	0.93	0.92		0.92	0.89	0.92	0.84	0.96	0.97	0.85	0.85	0.98
	Total 5% FDR	1279	1010	938	101	520	105	101	1657	225	607	809	788	520	1745	1653	574	1591	1346		823	1971	763	783	859	1748	62	1658	616	648	1610	23	1098	791	735	411	800	930		912	1027	844	1336	559	517	1240	1250	492
	Total	5866	5866	5866	5866	5866	5866	5866	5866	5866	5866	5866	5866	5866	5866	5866	5866	5866	5866	5866	5866	5866	5866	5866	5866	5866	5866	5866	5866	5866	5866	5866	5866	5866	5866	5866	5866	5866	5866	5866	5866	5866	5866	5866	5866	5866	5866	5866	5866
Taf14 bound over 5% FDR	Bound (B) in sample	1279	371	361	23	196	86	48	559	69	232	309	267	306	512	525	298	526	541		267	481	167	247	574	887	24	777	363	389	602	5	456	370	525	291	561	220		380	239	559	782	413	178	402	584	246
	Total sample	1279	1279	1279	1279	1279	1279	1279	1279	1279	1279	1279	1279	1279	1279	1279	1279	1279	1279	1279	1279	1279	1279	1279	1279	1279	1279	1279	1279	1279	1279	1279	1279	1279	1279	1279	1279	1279	1279	1279	1279	1279	1279	1279	1279	1279	1279	1279	1279
	% bound in genome		17.2179	15.9905	1.72179	8.86464	1.78998	1.72179	28.2475	3.83566	10.3478	13.7913	13.4333	8.86464	29.7477	28.1793	9.7852	27.1224	22.9458		14.03	33.6004	13.0072	13.3481	14.6437	29.7988	1.05694	28.2646	10.5012	11.0467	27.4463	0.39209	18.718	13.4845	12.5298	7.00648	13.6379	15.8541		15.5472	17.5077	14.388	22.7753	9.52949	8.8135	21.1388	21.3092	8.38732
	% bound in sample		29.007	28.2252	1.79828	15.3245	6.724	3.75293	43.706	5.39484	18.1392	24.1595	20.8757	23.9249	40.0313	41.0477	23.2995	41.1259	42.2987		20.8757	37.6075	13.0571	19.312	44.8788	69.3511	1.87647	60.7506	28.3815	30.4144	47.068	0.39093	35.6529	28.9289	41.0477	22.7522	43.8624	17.2009		29.7107	18.6865	43.706	61.1415	32.2909	13.9171	31.4308	45.6607	19.2338
	B EX1		220.217	204.518	22.0217	113.379	22.8938	22.0217	361.286	49.0581	132.348	176.391	171.812	113.379	380.473	360.414	125.153	346.895	293.477		179.444	429.749	166.362	170.722	187.293	381.127	13.5182	361.504	134.31	141.287	351.038	5.01483	239.404	172.467	160.257	89.6129	174.429	202.774		198.849	223.923	184.023	291.296	121.882	112.725	270.365	272.545	107.274
	B EX2		1058.78	1074.48	1256.98	1165.62	1256.11	1256.98	917.714	1229.94	1146.65	1102.61	1107.19	1165.62	898.527	918.586	1153.85	932.105	985.523		1099.56	849.251	1112.64	1108.28	1091.71	897.873	1265.48	917.496	1144.69	1137.71	927.962	1273.99	1039.6	1106.53	1118.74	1189.39	1104.57	1076.23		1080.15	1055.08	1094.98	987.704	1157.12	1166.28	1008.64	1006.45	1171.73
	B REAL1		371	361	23	196	86	48	559	69	232	309	267	306	512	525	298	526	541		267	481	167	247	574	887	24	777	363	389	602	5	456	370	525	291	561	220		380	239	559	782	413	178	402	584	246
	B REAL2		908	918	1256	1083	1193	1231	720	1210	1047	970	1012	973	767	754	981	753	738		1012	798	1112	1032	705	392	1255	502	916	890	677	1274	823	909	754	988	718	1059		899	1040	720	497	866	1101	877	695	1033
	B CHITEST		5.87344e-29	7.4928e-33	0.833433	4.36534e-16	2.06067e-40	2.3483e-08	1.16186e-34	0.00369163	5.77604e-20	5.69257e-27	5.94639e-15	4.46916e-80	8.62922e-16	1.45783e-24	1.6967e-59	1.96567e-29	7.10386e-61		1.79745e-12	0.00241365	0.957677	3.57851e-10	1.95902e-205	5.22027e-210	0.00415649	8.5479e-147	1.27563e-96	3.44698e-108	1.01368e-55	0.994705	2.27662e-54	8.05711e-59	2.11083e-208	7.5326e-108	9.78296e-218	0.187243		2.0978e-44	0.267294	4.20489e-196	8.94434e-235	3.6566e-169	1.20784e-10	1.96893e-19	2.27657e-100	1.70208e-44
	B logP		28.2311	32.1254	0.0791293	15.36	39.686	7.62925	33.9348	2.43278	19.2384	26.2447	14.2257	79.3498	15.064	23.8363	58.7704	28.7065	60.1485	N/A	11.7453	2.61733	0.018781	9.4463	204.708	209.282	2.38127	146.068	95.8943	107.463	54.9941	0.00230556	53.6427	58.0938	207.676	107.123	217.01	0.727594	N/A	43.6782	0.573011	195.376	234.048	168.437	9.91799	18.7058	99.6427	43.769	N/A
[truncated: 154 more columns]

## Sheet: 37UTmax
Cooccupancy over 5% FDR cutoff of Taf14 vs indicated TF at 37 °C (for Table 9)
		Taf14	Bas1	Cha4	Cin5	Dig1	Fhl1	Ifh1	Fkh1	Fkh2	Gal4	Gcn4	Gcr1	Gln3	Ino2	Ino4	Leu3	Msn2	Pho2	Put3	Rap1	Reb1	Rfx1	Ume6	Ash1	Rph1	Swi4	Sfp1	Sif2	Skn7	Spt23	Ste12	Stp1	Uga3	Ure2	Wtm1	Wtm2	Xbp1	Yap1	Yap5	Yap6	Otu1	Zap1	Zms1	Hho1	Nhp6a	Hht1	Hht2	Hta2
Genome	5% FDR cutoff	0.83	0.95	1.02	1.31	0.98	0.85	1.45	0.72	0.92	1.06	0.95	0.92	0.95	0.81	0.76	0.92	0.94	0.86	1.45	0.92	0.76	0.84	0.79	0.95	0.79	1.21	0.85	0.97	0.92	0.81	1.46	0.88	0.93	0.88	0.97	0.89	0.77	0.96	0.92	0.85	0.92	0.88	0.93	1.02	0.76	0.91	1.32
	Total 5% FDR	1485	614	401	112	479	1228	21	2643	891	345	657	844	626	1605	2161	837	714	1202	24	896	2166	1349	1790	603	1765	163	1271	515	838	1608	28	1119	763	1057	523	1017	2007	539	842	1236	903	1106	794	398	2165	971	83
	Total	5866	5866	5866	5866	5866	5866	5866	5866	5866	5866	5866	5866	5866	5866	5866	5866	5866	5866	5866	5866	5866	5866	5866	5866	5866	5866	5866	5866	5866	5866	5866	5866	5866	5866	5866	5866	5866	5866	5866	5866	5866	5866	5866	5866	5866	5866	5866	5866
Taf14 bound over 5% FDR	Bound (B) in sample	1485	268	223	32	215	634	7	991	340	171	285	359	355	545	741	451	283	598	6	297	642	332	628	447	995	82	731	370	538	693	10	523	401	723	387	792	561	287	419	324	641	715	593	173	767	507	60
	Total sample	1485	1485	1485	1485	1485	1485	1485	1485	1485	1485	1485	1485	1485	1485	1485	1485	1485	1485	1485	1485	1485	1485	1485	1485	1485	1485	1485	1485	1485	1485	1485	1485	1485	1485	1485	1485	1485	1485	1485	1485	1485	1485	1485	1485	1485	1485	1485	1485
	% bound in genome		10.4671	6.836	1.90931	8.1657	20.9342	0.357995	45.0563	15.1892	5.88135	11.2001	14.388	10.6717	27.3611	36.8394	14.2687	12.1718	20.491	0.409137	15.2745	36.9247	22.9969	30.5148	10.2796	30.0886	2.77872	21.6672	8.77941	14.2857	27.4122	0.477327	19.076	13.0072	18.0191	8.91579	17.3372	34.2141	9.18854	14.3539	21.0706	15.3938	18.8544	13.5356	6.78486	36.9076	16.553	1.41493
	% bound in sample		18.0471	15.0168	2.15488	14.4781	42.6936	0.47138	66.734	22.8956	11.5152	19.1919	24.1751	23.9057	36.7003	49.899	30.3704	19.0572	40.2694	0.40404	20	43.2323	22.3569	42.2896	30.101	67.0034	5.52189	49.2256	24.9158	36.229	46.6667	0.673401	35.2189	27.0034	48.6869	26.0606	53.3333	37.7778	19.3266	28.2155	21.8182	43.165	48.1481	39.9327	11.6498	51.6498	34.1414	4.0404
	B EX1		155.436	101.515	28.3532	121.261	310.873	5.31623	669.085	225.56	87.338	166.322	213.662	158.474	406.312	547.065	211.89	180.752	304.291	6.07569	226.826	548.331	341.504	453.145	152.652	446.816	41.2641	321.758	130.374	212.143	407.071	7.08831	283.279	193.156	267.584	132.399	257.457	508.08	136.45	213.155	312.898	228.598	279.988	201.004	100.755	548.078	245.812	21.0118
	B EX2		1329.56	1383.49	1456.65	1363.74	1174.13	1479.68	815.915	1259.44	1397.66	1318.68	1271.34	1326.53	1078.69	937.935	1273.11	1304.25	1180.71	1478.92	1258.17	936.669	1143.5	1031.85	1332.35	1038.18	1443.74	1163.24	1354.63	1272.86	1077.93	1477.91	1201.72	1291.84	1217.42	1352.6	1227.54	976.92	1348.55	1271.84	1172.1	1256.4	1205.01	1284	1384.24	936.922	1239.19	1463.99
	B REAL1		268	223	32	215	634	7	991	340	171	285	359	355	545	741	451	283	598	6	297	642	332	628	447	995	82	731	370	538	693	10	523	401	723	387	792	561	287	419	324	641	715	593	173	767	507	60
	B REAL2		1217	1262	1453	1270	851	1478	494	1145	1314	1200	1126	1130	940	744	1034	1202	887	1479	1188	843	1153	857	1038	490	1403	754	1115	947	792	1475	962	1084	762	1098	693	924	1198	1066	1161	844	770	892	1312	718	978	1425
	B CHITEST		1.40377e-21	8.24488e-36	0.489249	6.50829e-19	2.21105e-94	0.464427	2.9072e-63	1.29419e-16	2.76783e-20	1.58518e-22	6.18502e-27	2.74346e-61	6.86949e-16	1.75103e-25	2.0297e-70	4.85113e-16	1.58187e-79	0.975453	4.14827e-07	4.73676e-07	0.557806	6.58673e-23	1.35861e-139	3.26712e-211	1.26366e-10	1.58004e-146	5.2089e-107	5.19635e-129	3.96795e-62	0.272965	1.84553e-56	7.40212e-58	1.28407e-207	6.55109e-119	6.22358e-294	0.00379624	1.11962e-41	2.07702e-52	0.479912	3.00904e-193	3.77638e-183	2.75202e-194	9.00788e-14	5.39023e-32	2.64056e-74	1.06799e-17
	B logP		20.8527	35.0838	0.31047	18.1865	93.6554	0.333083	62.5365	15.888	19.5579	21.7999	26.2087	60.5617	15.1631	24.7567	69.6926	15.3142	78.8008	0.0107938	6.38213	6.32452	0.253517	22.1813	138.867	210.486	9.89837	145.801	106.283	128.284	61.4014	0.563893	55.7339	57.1306	206.891	118.184	293.206	2.42065	40.9509	51.6826	0.318839	192.522	182.423	193.56	13.0454	31.2684	73.5783	16.9714	N/A
[truncated: 154 more columns]

## Sheet: 37-25UTmax
Taf14 binding change vs indicated TFs binding change upon heat shock (for Table 5)
			Taf14	Ada2	Asf1	Bdf1	Bdf2	Bur6	Chd1	Cyc8	Gcn5	Hfi1	Htz1	Ino80	Kin28	Med2	Med4	Med6	Mot1	Ncb2	Nut1	Rgr1	Rpb2	Rpb3	Rpb7	Rpo21	Rsc1	Rsc8	Rsc9	Rtg2	Rvb1	Cti6	Sfp1	Skn7	Snf2	Spt20	Spt3	Spt7	Srb4	Srb5	Sua7	Swi3	TAF1	Taf13	Taf3	Taf4	Taf8	Taf9	TBP
Genome		Total	5866	5866	5866	5866	5866	5866	5866	5866	5866	5866	5866	5866	5866	5866	5866	5866	5866	5866	5866	5866	5866	5866	5866	5866	5866	5866	5866	5866	5866	5866	5866	5866	5866	5866	5866	5866	5866	5866	5866	5866	5866	5866	5866	5866	5866	5866	5866
		10th prct DOWN cutoff	-0.7	-0.44	-0.71	-1.75	-0.93	-1.21	-0.27	-0.809	-1.14	-0.67	-1.07	-0.72	-1.99	-1.09	-0.75	-0.72	-0.49	-0.407	-0.93	-1.02	-1.579	-1.481	-1.574	-1.12	-0.56	-0.35	-0.72	-0.395	-0.61	-0.42	-0.44	-0.53	-0.5	-0.34	-0.75	-0.37	-0.52	-0.74	-2.16	-1.19	-1.18	-0.522	-0.72	-0.84	-0.65	-0.69	-1.434
		10th prct UP cutoff	0.72	0.66	0.65	1.07	0.76	1.14	0.368	0.9	1.41	0.78	1.19	1.07	1.929	1.5	1.45	0.83	0.56	0.74	1.09	1.158	1.42	1.14	1.351	0.93	0.93	0.57	1.13	0.41	0.62	0.43	0.36	0.63	0.45	0.48	1.15	0.62	0.39	0.84	1.59	1.324	1.2	0.76	0.46	1.007	0.55	0.786	1.53
		10th prct DOWN count	233	182	299	329	351	235	364	300	224	281	242	191	321	181	217	205	173	123	245	314	229	302	272	260	127	222	114	165	307	141	354	319	311	250	172	208	182	253	272	226	201	172	371	375	226	268	200
		10th prct UP count	296	330	204	233	256	255	161	277	319	326	316	355	224	332	304	297	285	459	327	254	317	283	256	250	465	325	494	173	273	341	172	210	177	326	304	374	90	317	287	264	319	405	190	216	180	310	282
Taf14 binding upon heat shock	Increased	Total	296	296	296	296	296	296	296	296	296	296	296	296	296	296	296	296	296	296	296	296	296	296	296	296	296	296	296	296	296	296	296	296	296	296	296	296	296	296	296	296	296	296	296	296	296	296	296
		N10th prct DOWN for sample	0	5	26	5	5	5	12	10	7	11	34	3	17	6	6	12	5	3	15	15	12	6	11	10	3	17	3	8	10	9	20	11	24	8	5	9	15	11	6	11	2	3	33	7	10	13	3
		N10th prct UP for sample	296	67	7	35	23	49	39	36	48	46	29	78	9	65	30	24	25	99	32	38	58	52	48	42	66	50	59	18	39	22	10	49	18	56	64	59	11	37	55	34	36	63	22	44	14	50	53
	Decreased	Total	233	233	233	233	233	233	233	233	233	233	233	233	233	233	233	233	233	233	233	233	233	233	233	233	233	233	233	233	233	233	233	233	233	233	233	233	233	233	233	233	233	233	233	233	233	233	233
		N10th prct DOWN for sample	233	7	14	104	64	36	25	29	17	38	5	16	18	7	11	7	8	35	7	20	51	89	80	72	9	17	18	6	22	3	45	16	9	5	15	29	6	4	96	12	87	54	57	77	35	36	65
		N10th prct UP for sample	0	16	15	3	4	3	10	3	10	4	55	8	8	13	15	16	9	5	12	4	5	2	4	3	7	9	4	14	16	32	6	12	21	23	6	5	2	14	2	10	3	4	4	2	11	8	3
	10th UP	% in genome		5.62564	3.47767	3.97204	4.36413	4.34708	2.74463	4.72213	5.43812	5.55745	5.38698	6.05182	3.81862	5.65973	5.18241	5.06308	4.85851	7.82475	5.5745	4.33004	5.40402	4.82441	4.36413	4.26185	7.92704	5.5404	8.42141	2.9492	4.65394	5.81316	2.93215	3.57995	3.01739	5.55745	5.18241	6.37572	1.53427	5.40402	4.8926	4.50051	5.43812	6.90419	3.239	3.68224	3.06853	5.28469	4.80736
		% in 'Increased Taf14' sample		22.6351	2.36486	11.8243	7.77027	16.5541	13.1757	12.1622	16.2162	15.5405	9.7973	26.3514	3.04054	21.9595	10.1351	8.10811	8.44595	33.4459	10.8108	12.8378	19.5946	17.5676	16.2162	14.1892	22.2973	16.8919	19.9324	6.08108	13.1757	7.43243	3.37838	16.5541	6.08108	18.9189	21.6216	19.9324	3.71622	12.5	18.5811	11.4865	12.1622	21.2838	7.43243	14.8649	4.72973	16.8919	17.9054
		% in 'Decreased Taf14' sample		6.86695	6.43777	1.28755	1.71674	1.28755	4.29185	1.28755	4.29185	1.71674	23.6052	3.43348	3.43348	5.5794	6.43777	6.86695	3.86266	2.14592	5.15021	1.71674	2.14592	0.858369	1.71674	1.28755	3.00429	3.86266	1.71674	6.00858	6.86695	13.7339	2.57511	5.15021	9.01288	9.87124	2.57511	2.14592	0.858369	6.00858	0.858369	4.29185	1.28755	1.71674	1.71674	0.858369	4.72103	3.43348	1.28755
	10th DOWN	% in genome		3.10263	5.09717	5.60859	5.98363	4.00614	6.20525	5.11422	3.81862	4.79032	4.12547	3.25605	5.47221	3.08558	3.69928	3.49472	2.9492	2.09683	4.17661	5.35288	3.90385	5.14831	4.63689	4.43232	2.16502	3.78452	1.9434	2.81282	5.23355	2.40368	6.03478	5.43812	5.30174	4.26185	2.93215	3.54586	3.10263	4.31299	4.63689	3.85271	3.42653	2.93215	6.32458	6.39277	3.85271	4.5687	3.40948
		% in 'Increased Taf14' sample		1.68919	8.78378	1.68919	1.68919	1.68919	4.05405	3.37838	2.36486	3.71622	11.4865	1.01351	5.74324	2.02703	2.02703	4.05405	1.68919	1.01351	5.06757	5.06757	4.05405	2.02703	3.71622	3.37838	1.01351	5.74324	1.01351	2.7027	3.37838	3.04054	6.75676	3.71622	8.10811	2.7027	1.68919	3.04054	5.06757	3.71622	2.02703	3.71622	0.675676	1.01351	11.1486	2.36486	3.37838	4.39189	1.01351
		% in 'Decreased Taf14' sample		3.00429	6.00858	44.6352	27.4678	15.4506	10.7296	12.4464	7.29614	16.309	2.14592	6.86695	7.72532	3.00429	4.72103	3.00429	3.43348	15.0215	3.00429	8.58369	21.8884	38.1974	34.3348	30.9013	3.86266	7.29614	7.72532	2.57511	9.44206	1.28755	19.3133	6.86695	3.86266	2.14592	6.43777	12.4464	2.57511	1.71674	41.2017	5.15021	37.3391	23.176	24.4635	33.0472	15.0215	15.4506	27.897
	Increased Taf14 sample	10th DOWN EX1		9.18377	15.0876	16.6014	17.7116	11.8582	18.3675	15.1381	11.3031	14.1793	12.2114	9.63791	16.1977	9.13331	10.9499	10.3444	8.72963	6.20661	12.3628	15.8445	11.5554	15.239	13.7252	13.1197	6.40846	11.2022	5.75247	8.32595	15.4913	7.1149	17.8629	16.0968	15.6931	12.6151	8.67917	10.4957	9.18377	12.7665	13.7252	11.404	10.1425	8.67917	18.7208	18.9226	11.404	13.5234	10.0921
		10th DOWN EX2		286.816	280.912	279.399	278.288	284.142	277.632	280.862	284.697	281.821	283.789	286.362	279.802	286.867	285.05	285.656	287.27	289.793	283.637	280.155	284.445	280.761	282.275	282.88	289.592	284.798	290.248	287.674	280.509	288.885	278.137	279.903	280.307	283.385	287.321	285.504	286.816	283.234	282.275	284.596	285.857	287.321	277.279	277.077	284.596	282.477	285.908
		10th DOWN REAL1		5	26	5	5	5	12	10	7	11	34	3	17	6	6	12	5	3	15	15	12	6	11	10	3	17	3	8	10	9	20	11	24	8	5	9	15	11	6	11	2	3	33	7	10	13	3
		10th DOWN REAL2		291	270	291	291	291	284	286	289	285	262	293	279	290	290	284	291	293	281	281	284	290	285	286	293	279	293	288	286	287	276	285	272	288	291	287	281	285	290	285	294	293	263	289	286	283	293
		10th DOWN CHITEST		0.160767	0.00392873	0.0033819	0.00183897	0.0420809	0.125002	0.175193	0.191865	0.386872	1.91648e-10	0.0297169	0.837554	0.292267	0.12743	0.600272	0.20007	0.193316	0.443544	0.827365	0.893861	0.0150946	0.45129	0.3783	0.173439	0.0773958	0.246485	0.908775	0.151803	0.474378	0.601933	0.191421	0.0311761	0.184185	0.204951	0.638285	0.051208	0.613274	0.0327361	0.902888	0.00927636	0.0503914	0.000650078	0.00461328	0.671558	0.884172	0.023116
		10th DOWN logP		0.793802	2.40575	2.47084	2.73542	1.37592	0.903083	0.756483	0.717003	0.412432	9.71749	1.527	0.0769871	0.534221	0.89473	0.221652	0.698817	0.713732	0.353063	0.0823029	0.0487298	1.82118	0.345544	0.422164	0.760854	1.11128	0.60821	0.0415438	0.81872	0.323876	0.220452	0.71801	1.50618	0.734745	0.688351	0.194985	1.29066	0.212345	1.48497	0.0443661	2.03262	1.29764	3.18703	2.33599	0.172916	0.0534634	1.63609
		10th UP EX1		16.6519	10.2939	11.7572	12.9178	12.8674	8.12411	13.9775	16.0968	16.4501	15.9454	17.9134	11.3031	16.7528	15.3399	14.9867	14.3812	23.1613	16.5005	12.8169	15.9959	14.2803	12.9178	12.6151	23.464	16.3996	24.9274	8.72963	13.7757	17.207	8.67917	10.5967	8.93147	16.4501	15.3399	18.8721	4.54143	15.9959	14.4821	13.3215	16.0968	20.4364	9.58745	10.8994	9.08285	15.6427	14.2298
		10th UP EX2		279.348	285.706	284.243	283.082	283.133	287.876	282.023	279.903	279.55	280.055	278.087	284.697	279.247	280.66	281.013	281.619	272.839	279.499	283.183	280.004	281.72	283.082	283.385	272.536	279.6	271.073	287.27	282.224	278.793	287.321	285.403	287.069	279.55	280.66	277.128	291.459	280.004	281.518	282.678	279.903	275.564	286.413	285.101	286.917	280.357	281.77
		10th UP REAL1		67	7	35	23	49	39	36	48	46	29	78	9	65	30	24	25	99	32	38	58	52	48	42	66	50	59	18	39	22	10	49	18	56	64	59	11	37	55	34	36	63	22	44	14	50	53
		10th UP REAL2		229	289	261	273	247	257	260	248	250	267	218	287	231	266	272	271	197	264	258	238	244	248	254	230	246	237	278	257	274	286	247	278	240	232	237	285	259	241	262	260	233	274	252	282	246	243
		10th UP CHITEST		5.86758e-37	0.296034	4.60366e-12	0.00412476	7.10139e-25	4.54418e-28	1.59255e-09	2.9047e-16	6.528e-14	0.000776617	1.41092e-48	0.484862	6.798e-34	0.000121059	0.0168698	0.00409511	1.52972e-60	8.61313e-05	6.40054e-13	3.51071e-27	1.43333e-24	1.84291e-23	2.77986e-17	5.61846e-20	1.37758e-17	9.94067e-13	0.0014479	3.40153e-12	0.233812	0.649064	2.9865e-33	0.00206126	1.07939e-23	2.77738e-37	1.3424e-21	0.00225659	6.67826e-08	9.50558e-28	6.73072e-09	3.37052e-07	1.70107e-22	4.59559e-05	1.68144e-24	0.0974829	4.41974e-19	6.01627e-26
		10th UP logP		36.2315	0.528658	11.3369	2.3846	24.1487	27.3425	8.79791	15.5369	13.1852	3.10979	47.8505	0.314382	33.1676	3.917	1.77289	2.38773	59.8154	4.06484	12.1938	26.4546	23.8437	22.7345	16.556	19.2504	16.8609	12.0026	2.83926	11.4683	0.631133	0.187712	32.5248	2.68587	22.9668	36.5564	20.8721	2.64655	7.17534	27.022	8.17194	6.4723	21.7693	4.33766	23.7743	1.01107	18.3546	25.2207
	Decreased Taf14 sample	10th DOWN EX1		7.22912	11.8764	13.068	13.9419	9.3343	14.4582	11.9161	8.89737	11.1614	9.61234	7.5866	12.7503	7.1894	8.61933	8.14269	6.87163	4.88561	9.7315	12.4722	9.09598	11.9956	10.804	10.3273	5.04449	8.81793	4.52813	6.55387	12.1942	5.60058	14.061	12.6708	12.3531	9.93011	6.83191	8.26185	7.22912	10.0493	10.804	8.97682	7.9838	6.83191	14.7363	14.8952	8.97682	10.6451	7.94408
		10th DOWN EX2		225.771	221.124	219.932	219.058	223.666	218.542	221.084	224.103	221.839	223.388	225.413	220.25	225.811	224.381	224.857	226.128	228.114	223.268	220.528	223.904	221.004	222.196	222.673	227.956	224.182	228.472	226.446	220.806	227.399	218.939	220.329	220.647	223.07	226.168	224.738	225.771	222.951	222.196	224.023	225.016	226.168	218.264	218.105	224.023	222.355	225.056
		10th DOWN REAL1		7	14	104	64	36	25	29	17	38	5	16	18	7	11	7	8	35	7	20	51	89	80	72	9	17	18	6	22	3	45	16	9	5	15	29	6	4	96	12	87	54	57	77	35	36	65
		10th DOWN REAL2		226	219	129	169	197	208	204	216	195	228	217	215	226	222	226	225	198	226	213	182	144	153	161	224	216	215	227	211	230	188	217	224	228	218	204	227	229	137	221	146	179	176	156	198	197	168
		10th DOWN CHITEST		0.931015	0.527033	8.45331e-148	1.76384e-43	5.18635e-19	0.0042013	3.7617e-07	0.00560897	1.82569e-16	0.128677	0.00189937	0.130492	0.9428	0.408624	0.683544	0.662156	3.89236e-43	0.371059	0.028452	1.3361e-45	2.37467e-115	4.49659e-103	8.39436e-86	0.0749913	0.00496903	1.62264e-10	0.826292	0.0039195	0.265993	1.71477e-17	0.336158	0.326912	0.10983	0.00151476	2.03708e-13	0.642359	0.0510828	3.15517e-155	0.303458	4.04373e-178	6.12654e-75	5.55418e-30	4.07749e-62	8.15359e-19	1.79067e-15	2.89837e-94
		10th DOWN logP		0.0310435	0.278162	147.073	42.7535	18.2851	2.37662	6.42462	2.25112	15.7386	0.8905	2.72139	0.884416	0.0255806	0.388677	0.165233	0.17904	42.4098	0.430557	1.54589	44.8742	114.624	102.347	85.076	1.12499	2.30373	9.78978	0.0828664	2.40677	0.57513	16.7658	0.473457	0.485569	0.959278	2.81966	12.691	0.192222	1.29173	154.501	0.517902	177.393	74.2128	29.2554	61.3896	18.0887	14.747	93.5378
		10th UP EX1		13.1077	8.10297	9.25486	10.1684	10.1287	6.39499	11.0026	12.6708	12.9489	12.5517	14.1008	8.89737	13.1872	12.075	11.797	11.3203	18.2317	12.9886	10.089	12.5914	11.2409	10.1684	9.93011	18.47	12.9091	19.6219	6.87163	10.8437	13.5447	6.83191	8.34129	7.03051	12.9489	12.075	14.8554	3.57484	12.5914	11.3998	10.4862	12.6708	16.0868	7.54688	8.57961	7.14968	12.3133	11.2012
		10th UP EX2		219.892	224.897	223.745	222.832	222.871	226.605	221.997	220.329	220.051	220.448	218.899	224.103	219.813	220.925	221.203	221.68	214.768	220.011	222.911	220.409	221.759	222.832	223.07	214.53	220.091	213.378	226.128	222.156	219.455	226.168	224.659	225.969	220.051	220.925	218.145	229.425	220.409	221.6	222.514	220.329	216.913	225.453	224.42	225.85	220.687	221.799
		10th UP REAL1		16	15	3	4	3	10	3	10	4	55	8	8	13	15	16	9	5	12	4	5	2	4	3	7	9	4	14	16	32	6	12	21	23	6	5	2	14	2	10	3	4	4	2	11	8	3
		10th UP REAL2		217	218	230	229	230	223	230	223	229	178	225	225	220	218	217	224	228	221	229	228	231	229	230	226	224	229	219	217	201	227	221	212	210	227	228	231	219	231	223	230	229	229	231	222	225	230
		10th UP CHITEST		0.410889	0.0136559	0.0358931	0.0479231	0.0220063	0.148306	0.0134493	0.440361	0.0104978	7.2606e-35	0.093705	0.759027	0.957677	0.387345	0.209147	0.479552	0.00124786	0.777726	0.0500077	0.0278339	0.004725	0.0479231	0.0246013	0.00541246	0.262943	0.000228484	0.00577436	0.108799	2.37817e-07	0.746658	0.197011	8.80374e-08	0.00405062	0.0725916	0.0082261	0.401249	0.683161	0.00430763	0.877895	0.0052085	0.00178848	0.189338	0.0220893	0.14358	0.206577	0.0120202
		10th UP logP		0.386276	1.86468	1.44499	1.31946	1.65745	0.82884	1.8713	0.356192	1.9789	34.139	1.02824	0.119743	0.0187807	0.411903	0.679549	0.319164	2.90383	0.109173	1.30096	1.55543	2.3256	1.31946	1.60904	2.26661	0.580138	3.64114	2.2385	0.963377	6.62376	0.126878	0.705509	7.05533	2.39248	1.13911	2.08481	0.396586	0.165477	2.36576	0.0565573	2.28329	2.74752	0.722762	1.65582	0.842905	0.684918	1.92009
				SAGA, SLIK, ADA	ASF1	TFIID, SWR-C	TFIID	NC2	SAGA, SLIK	SSN6-TUP1	SAGA, SLIK, ADA	SAGA, SLIK	nucleosome	INO80	TFIIH	Mediator	Mediator	Mediator	Mot1	NC2	Mediator	Mediator	Pol II	Pol II	Pol II	Pol II	RSC1, RSCa	RSC1, RSC2, RSCa	RSC1, RSC2, RSCa	SLIK	SWR-C, INO80	RPD3-L, SSN6-TUP1 interactor	SFP1	SKN7	SWI-SNF	SAGA, SLIK	SAGA, SLIK	SAGA	Mediator	Mediator	TFIIB	SWI-SNF	TFIID	TFIID	TFIID	TFIID	TFIID	TFIID, SAGA, SLIK	TFIID, SAGA, SLIK
				Ada2	Asf1	Bdf1	Bdf2	Bur6	Chd1	Cyc8	Gcn5	Hfi1	Htz1	Ino80	Kin28	Med2	Med4	Med6	Mot1	Ncb2	Nut1	Rgr1	Rpb2	Rpb3	Rpb7	Rpo21	Rsc1	Rsc8	Rsc9	Rtg2	Rvb1	Cti6	Sfp1	Skn7	Snf2	Spt20	Spt3	Spt7	Srb4	Srb5	Sua7	Swi3	TAF1	Taf13	Taf3	Taf4	Taf8	Taf9	TBP
		Taf14 UP	DOWN	...	...	...	...	...	...	...	...	...	9.71749	...	...	...	...	...	...	...	...	...	...	...	...	...	...	...	...	...	...	...	...	...	...	...	...	...	...	...	...	...	...	...	...	...	...	...	...
			UP	36.2315	...	11.3369	...	24.1487	27.3425	8.79791	15.5369	13.1852	...	47.8505	...	33.1676	...	...	...	59.8154	...	12.1938	26.4546	23.8437	22.7345	16.556	19.2504	16.8609	12.0026	...	11.4683	...	...	32.5248	...	22.9668	36.5564	20.8721	...	7.17534	27.022	8.17194	6.4723	21.7693	...	23.7743	...	18.3546	25.2207
		Taf14 DOWN	DOWN	...	...	147.073	42.7535	18.2851	...	6.42462	...	15.7386	...	...	...	...	...	...	...	42.4098	...	...	44.8742	114.624	102.347	85.076	...	...	9.78978	...	...	...	16.7658	...	...	...	...	12.691	...	...	154.501	...	177.393	74.2128	29.2554	61.3896	18.0887	14.747	93.5378
			UP	...	...	...	...	...	...	...	...	...	34.139	...	...	...	...	...	...	...	...	...	...	...	...	...	...	...	...	...	...	6.62376	...	...	7.05533	...	...	...	...	...	...	...	...	...	...	...	...	...	...
[truncated: 5 more columns]

## Sheet: Other analyses
∆taf14 transcription profile vs TFs binding change upon heat shock (for Table 3 and Table S4)
			Taf14	Ada2	Asf1	Bdf1	Bdf2	Bur6	Chd1	Cyc8	Gcn5	Hfi1	Htz1	Ino80	Kin28	Med2	Med4	Med6	Mot1	Ncb2	Nut1	Rgr1	Rpb2	Rpb3	Rpb7	Rpo21	Rsc1	Rsc8	Rsc9	Rtg2	Rvb1	Cti6	Sfp1	Skn7	Snf2	Spt20	Spt3	Spt7	Srb4	Srb5	Sua7	Swi3	TAF1	Taf13	Taf3	Taf4	Taf8	Taf9	TBP
Genome		10th prct DOWN cutoff	-0.7	-0.44	-0.71	-1.75	-0.93	-1.21	-0.27	-0.809	-1.14	-0.67	-1.07	-0.72	-1.99	-1.09	-0.75	-0.72	-0.49	-0.407	-0.93	-1.02	-1.579	-1.481	-1.574	-1.12	-0.56	-0.35	-0.72	-0.395	-0.61	-0.42	-0.44	-0.53	-0.5	-0.34	-0.75	-0.37	-0.52	-0.74	-2.16	-1.19	-1.18	-0.522	-0.72	-0.84	-0.65	-0.69	-1.434
		10th prct UP cutoff	0.72	0.66	0.65	1.07	0.76	1.14	0.368	0.9	1.41	0.78	1.19	1.07	1.929	1.5	1.45	0.83	0.56	0.74	1.09	1.158	1.42	1.14	1.351	0.93	0.93	0.57	1.13	0.41	0.62	0.43	0.36	0.63	0.45	0.48	1.15	0.62	0.39	0.84	1.59	1.324	1.2	0.76	0.46	1.007	0.55	0.786	1.53
		10th prct DOWN count	233	182	299	329	351	235	364	300	224	281	242	191	321	181	217	205	173	123	245	314	229	302	272	260	127	222	114	165	307	141	354	319	311	250	172	208	182	253	272	226	201	172	371	375	226	268	200
		10th prct UP count	296	330	204	233	256	255	161	277	319	326	316	355	224	332	304	297	285	459	327	254	317	283	256	250	465	325	494	173	273	341	172	210	177	326	304	374	90	317	287	264	319	405	190	216	180	310	282
		Total	5866	5866	5866	5866	5866	5866	5866	5866	5866	5866	5866	5866	5866	5866	5866	5866	5866	5866	5866	5866	5866	5866	5866	5866	5866	5866	5866	5866	5866	5866	5866	5866	5866	5866	5866	5866	5866	5866	5866	5866	5866	5866	5866	5866	5866	5866	5866
∆taf14	Increased	Total	181	181	181	181	181	181	181	181	181	181	181	181	181	181	181	181	181	181	181	181	181	181	181	181	181	181	181	181	181	181	181	181	181	181	181	181	181	181	181	181	181	181	181	181	181	181	181
		N10th prct DOWN for sample	2	5	6	1	3	3	10	5	5	3	25	3	5	2	2	5	7	1	5	13	2	3	2	1	4	11	1	7	4	3	7	10	4	10	2	0	10	6	1	8	1	0	9	2	7	2	0
		N10th prct UP for sample	27	13	3	30	21	31	3	29	18	10	10	33	8	20	12	7	11	40	12	12	22	40	32	25	23	10	22	6	9	14	4	21	15	20	21	17	6	16	49	7	26	19	6	17	9	7	28
	Decreased	Total	207	207	207	207	207	207	207	207	207	207	207	207	207	207	207	207	207	207	207	207	207	207	207	207	207	207	207	207	207	207	207	207	207	207	207	207	207	207	207	207	207	207	207	207	207	207	207
		N10th prct DOWN for sample	4	6	12	1	7	10	11	15	11	5	6	7	10	7	3	9	3	5	14	7	6	6	9	12	2	11	3	6	18	7	7	12	14	6	7	9	5	14	11	6	3	1	10	13	7	10	10
		N10th prct UP for sample	12	12	6	5	7	5	8	11	13	27	19	12	7	12	8	8	12	20	6	11	8	5	7	4	18	16	14	5	18	9	3	8	3	12	11	13	2	15	5	10	2	8	6	13	9	14	4
	10th UP	% in genome	5.04603	5.62564	3.47767	3.97204	4.36413	4.34708	2.74463	4.72213	5.43812	5.55745	5.38698	6.05182	3.81862	5.65973	5.18241	5.06308	4.85851	7.82475	5.5745	4.33004	5.40402	4.82441	4.36413	4.26185	7.92704	5.5404	8.42141	2.9492	4.65394	5.81316	2.93215	3.57995	3.01739	5.55745	5.18241	6.37572	1.53427	5.40402	4.8926	4.50051	5.43812	6.90419	3.239	3.68224	3.06853	5.28469	4.80736
		% in 'Increased in ∆taf14' sample	14.9171	7.18232	1.65746	16.5746	11.6022	17.1271	1.65746	16.0221	9.94475	5.52486	5.52486	18.232	4.41989	11.0497	6.62983	3.8674	6.07735	22.0994	6.62983	6.62983	12.1547	22.0994	17.6796	13.8122	12.7072	5.52486	12.1547	3.31492	4.97238	7.73481	2.20994	11.6022	8.28729	11.0497	11.6022	9.39227	3.31492	8.83978	27.0718	3.8674	14.3646	10.4972	3.31492	9.39227	4.97238	3.8674	15.4696
		% in 'Decreased in ∆taf14' sample	5.7971	5.7971	2.89855	2.41546	3.38164	2.41546	3.86473	5.31401	6.28019	13.0435	9.17874	5.7971	3.38164	5.7971	3.86473	3.86473	5.7971	9.66184	2.89855	5.31401	3.86473	2.41546	3.38164	1.93237	8.69565	7.72947	6.76329	2.41546	8.69565	4.34783	1.44928	3.86473	1.44928	5.7971	5.31401	6.28019	0.966184	7.24638	2.41546	4.83092	0.966184	3.86473	2.89855	6.28019	4.34783	6.76329	1.93237
	10th DOWN	% in genome	3.97204	3.10263	5.09717	5.60859	5.98363	4.00614	6.20525	5.11422	3.81862	4.79032	4.12547	3.25605	5.47221	3.08558	3.69928	3.49472	2.9492	2.09683	4.17661	5.35288	3.90385	5.14831	4.63689	4.43232	2.16502	3.78452	1.9434	2.81282	5.23355	2.40368	6.03478	5.43812	5.30174	4.26185	2.93215	3.54586	3.10263	4.31299	4.63689	3.85271	3.42653	2.93215	6.32458	6.39277	3.85271	4.5687	3.40948
		% in 'Increased in ∆taf14' sample	1.10497	2.76243	3.31492	0.552486	1.65746	1.65746	5.52486	2.76243	2.76243	1.65746	13.8122	1.65746	2.76243	1.10497	1.10497	2.76243	3.8674	0.552486	2.76243	7.18232	1.10497	1.65746	1.10497	0.552486	2.20994	6.07735	0.552486	3.8674	2.20994	1.65746	3.8674	5.52486	2.20994	5.52486	1.10497	0	5.52486	3.31492	0.552486	4.41989	0.552486	0	4.97238	1.10497	3.8674	1.10497	0
		% in 'Decreased in ∆taf14' sample	1.93237	2.89855	5.7971	0.483092	3.38164	4.83092	5.31401	7.24638	5.31401	2.41546	2.89855	3.38164	4.83092	3.38164	1.44928	4.34783	1.44928	2.41546	6.76329	3.38164	2.89855	2.89855	4.34783	5.7971	0.966184	5.31401	1.44928	2.89855	8.69565	3.38164	3.38164	5.7971	6.76329	2.89855	3.38164	4.34783	2.41546	6.76329	5.31401	2.89855	1.44928	0.483092	4.83092	6.28019	3.38164	4.83092	4.83092
	Increased	10th DOWN EX1	7.1894	5.61575	9.22588	10.1516	10.8304	7.25111	11.2315	9.25673	6.91169	8.67047	7.4671	5.89345	9.90471	5.5849	6.6957	6.32543	5.33805	3.79526	7.55967	9.68871	7.06597	9.31845	8.39277	8.0225	3.91868	6.84998	3.51756	5.0912	9.47272	4.35066	10.9229	9.84299	9.59615	7.71394	5.30719	6.418	5.61575	7.80651	8.39277	6.97341	6.20201	5.30719	11.4475	11.5709	6.97341	8.26935	6.17116
		10th DOWN EX2	173.811	175.384	171.774	170.848	170.17	173.749	169.768	171.743	174.088	172.33	173.533	175.107	171.095	175.415	174.304	174.675	175.662	177.205	173.44	171.311	173.934	171.682	172.607	172.977	177.081	174.15	177.482	175.909	171.527	176.649	170.077	171.157	171.404	173.286	175.693	174.582	175.384	173.193	172.607	174.027	174.798	175.693	169.553	169.429	174.027	172.731	174.829
		10th DOWN REAL1	2	5	6	1	3	3	10	5	5	3	25	3	5	2	2	5	7	1	5	13	2	3	2	1	4	11	1	7	4	3	7	10	4	10	2	0	10	6	1	8	1	0	9	2	7	2	0
		10th DOWN REAL2	179	176	175	180	178	178	171	176	176	178	156	178	176	179	179	176	174	180	176	168	179	178	179	180	177	170	180	174	177	178	174	171	177	171	179	181	171	175	180	173	180	181	172	179	174	179	181
		10th DOWN CHITEST	0.0482657	0.791807	0.275627	0.00311259	0.0141311	0.107113	0.704371	0.150915	0.458422	0.0484282	5.64721e-11	0.225601	0.108952	0.123341	0.0644265	0.59164	0.465283	0.147026	0.341587	0.274184	0.0518805	0.0335633	0.0238413	0.0112067	0.966874	0.105981	0.175237	0.39083	0.0677629	0.512165	0.220764	0.958957	0.0633977	0.400229	0.145089	0.00989367	0.0601805	0.508628	0.00897118	0.69176	0.0335388	0.0193732	0.454822	0.00363588	0.991805	0.0256329	0.0114831
		10th DOWN logP	1.31636	0.101381	0.559678	2.50688	1.84982	0.970158	0.152198	0.821267	0.338735	1.3149	10.2482	0.646659	0.962765	0.908893	1.19094	0.227942	0.332283	0.832606	0.466499	0.561958	1.285	1.47413	1.62267	1.95052	0.0146303	0.974773	0.756373	0.408013	1.16901	0.29059	0.656073	0.0182011	1.19793	0.397692	0.838367	2.00464	1.22054	0.2936	2.04715	0.160044	1.47445	1.7128	0.342159	2.43939	0.0035735	1.5912	1.93994
		10th UP EX1	9.13331	10.1824	6.29458	7.1894	7.89908	7.86822	4.96778	8.54705	9.84299	10.059	9.75043	10.9538	6.91169	10.2441	9.38016	9.16417	8.7939	14.1628	10.0898	7.83737	9.78128	8.73219	7.89908	7.71394	14.3479	10.0281	15.2428	5.33805	8.42363	10.5218	5.30719	6.47971	5.46147	10.059	9.38016	11.5401	2.77702	9.78128	8.85561	8.14593	9.84299	12.4966	5.8626	6.66485	5.55404	9.56529	8.70133
		10th UP EX2	171.867	170.818	174.705	173.811	173.101	173.132	176.032	172.453	171.157	170.941	171.25	170.046	174.088	170.756	171.62	171.836	172.206	166.837	170.91	173.163	171.219	172.268	173.101	173.286	166.652	170.972	165.757	175.662	172.576	170.478	175.693	174.52	175.539	170.941	171.62	169.46	178.223	171.219	172.144	172.854	171.157	168.503	175.137	174.335	175.446	171.435	172.299
		10th UP REAL1	27	13	3	30	21	31	3	29	18	10	10	33	8	20	12	7	11	40	12	12	22	40	32	25	23	10	22	6	9	14	4	21	15	20	21	17	6	16	49	7	26	19	6	17	9	7	28
		10th UP REAL2	154	168	178	151	160	150	178	152	163	171	171	148	173	161	169	174	170	141	169	169	159	141	149	156	158	171	159	175	172	167	177	160	166	161	160	164	175	165	132	174	155	162	175	164	172	174	153
		10th UP CHITEST	1.30328e-09	0.363392	0.181352	3.90793e-18	1.87417e-06	3.40319e-17	0.37066	7.65264e-13	0.00750244	0.984732	0.934512	6.31399e-12	0.672954	0.00169989	0.37969	0.463123	0.445646	8.61804e-13	0.536017	0.128466	5.89678e-05	2.08136e-27	1.80748e-18	2.00641e-10	0.0172916	0.992708	0.0705142	0.771184	0.83884	0.269216	0.564662	6.27857e-09	3.40452e-05	0.00125842	9.76793e-05	0.0966982	0.0512881	0.0409137	1.61718e-43	0.681181	1.18436e-07	0.0565606	0.953996	4.52028e-05	0.137501	0.394064	2.00681e-11
		10th UP logP	8.88496	0.439625	0.741478	17.4081	5.72719	16.4681	0.431025	12.1162	2.1248	0.00668202	0.0294152	11.1997	0.172015	2.76958	0.420571	0.334303	0.35101	12.0646	0.270821	0.891213	4.22939	26.6817	17.7429	9.69758	1.76217	0.00317845	1.15172	0.112842	0.0763207	0.5699	0.248211	8.20214	4.46794	2.90018	4.0102	1.01458	1.28998	1.38813	42.7912	0.166738	6.92652	1.24749	0.0204535	4.34484	0.861693	0.404433	10.6975
	Decreased	10th DOWN EX1	8.22213	6.42243	10.5511	11.6098	12.3861	8.2927	12.8449	10.5864	7.90453	9.91596	8.53972	6.74003	11.3275	6.38715	7.65752	7.23406	6.10484	4.34044	8.64558	11.0805	8.08098	10.657	9.59836	9.17491	4.48159	7.83396	4.02284	5.82254	10.8334	4.97562	12.492	11.2569	10.9746	8.82203	6.06955	7.33992	6.42243	8.92789	9.59836	7.97511	7.09291	6.06955	13.0919	13.233	7.97511	9.45721	7.05762
		10th DOWN EX2	198.778	200.578	196.449	195.39	194.614	198.707	194.155	196.414	199.095	197.084	198.46	200.26	195.673	200.613	199.342	199.766	200.895	202.66	198.354	195.92	198.919	196.343	197.402	197.825	202.518	199.166	202.977	201.177	196.167	202.024	194.508	195.743	196.025	198.178	200.93	199.66	200.578	198.072	197.402	199.025	199.907	200.93	193.908	193.767	199.025	197.543	199.942
		10th DOWN REAL1	4	6	12	1	7	10	11	15	11	5	6	7	10	7	3	9	3	5	14	7	6	6	9	12	2	11	3	6	18	7	7	12	14	6	7	9	5	14	11	6	3	1	10	13	7	10	10
		10th DOWN REAL2	203	201	195	206	200	197	196	192	196	202	201	200	197	200	204	198	204	202	193	200	201	201	198	195	205	196	204	201	189	200	200	195	193	201	200	198	202	193	196	201	204	206	197	194	200	197	197
		10th DOWN CHITEST	0.132945	0.865531	0.64705	0.00135062	0.114482	0.545102	0.595065	0.163752	0.261588	0.109615	0.374761	0.918908	0.684979	0.80543	0.0863223	0.503905	0.202109	0.749001	0.0628454	0.207663	0.455207	0.142986	0.843219	0.340052	0.235965	0.24883	0.606556	0.940532	0.0253087	0.358277	0.108937	0.819833	0.348006	0.331532	0.701473	0.532687	0.568543	0.0826783	0.643161	0.475678	0.117856	0.0367445	0.377293	0.947208	0.724732	0.856621	0.259766
		10th DOWN logP	0.876328	0.0627173	0.189062	2.86947	0.941262	0.263523	0.225435	0.785813	0.582381	0.960131	0.426245	0.0367277	0.164323	0.093972	1.06388	0.297651	0.694414	0.125518	1.20173	0.682641	0.341791	0.844706	0.0740594	0.468454	0.627152	0.604098	0.217129	0.0266266	1.59673	0.44578	0.962823	0.0862747	0.458413	0.479475	0.153989	0.273528	0.245237	1.08261	0.19168	0.322687	0.928647	1.43481	0.423322	0.0235545	0.139822	0.0672114	0.585417
		10th UP EX1	10.4453	11.6451	7.19877	8.22213	9.03375	8.99847	5.68138	9.7748	11.2569	11.5039	11.151	12.5273	7.90453	11.7156	10.7276	10.4806	10.0571	16.1972	11.5392	8.96318	11.1863	9.98653	9.03375	8.82203	16.409	11.4686	17.4323	6.10484	9.63365	12.0332	6.06955	7.4105	6.24599	11.5039	10.7276	13.1977	3.17593	11.1863	10.1277	9.31606	11.2569	14.2917	6.70474	7.62223	6.35186	10.9393	9.95124
		10th UP EX2	196.555	195.355	199.801	198.778	197.966	198.002	201.319	197.225	195.743	195.496	195.849	194.473	199.095	195.284	196.272	196.519	196.943	190.803	195.461	198.037	195.814	197.013	197.966	198.178	190.591	195.531	189.568	200.895	197.366	194.967	200.93	199.589	200.754	195.496	196.272	193.802	203.824	195.814	196.872	197.684	195.743	192.708	200.295	199.378	200.648	196.061	197.049
		10th UP REAL1	12	12	6	5	7	5	8	11	13	27	19	12	7	12	8	8	12	20	6	11	8	5	7	4	18	16	14	5	18	9	3	8	3	12	11	13	2	15	5	10	2	8	6	13	9	14	4
		10th UP REAL2	195	195	201	202	200	202	199	196	194	180	188	195	200	195	199	199	195	187	201	196	199	202	200	203	189	191	193	202	189	198	204	199	204	195	196	194	205	192	202	197	205	199	201	194	198	193	203
		10th UP CHITEST	0.62154	0.914739	0.649273	0.251503	0.48899	0.172918	0.323946	0.688072	0.593161	2.58551e-06	0.0156724	0.877849	0.742873	0.931839	0.392424	0.431636	0.52994	0.32503	0.0933297	0.486705	0.327326	0.105783	0.48899	0.0970724	0.682298	0.168594	0.390318	0.649899	0.00577114	0.367593	0.206009	0.825455	0.187215	0.880368	0.931931	0.955138	0.506069	0.24105	0.0984965	0.818636	0.00455034	0.0845483	0.782021	0.0471712	0.285868	0.341678	0.0531619
		10th UP logP	0.206531	0.0387029	0.187572	0.599456	0.3107	0.76216	0.489527	0.162366	0.226828	5.58745	1.80486	0.0565804	0.129085	0.0306589	0.406244	0.364882	0.275773	0.488076	1.02998	0.312734	0.485019	0.975584	0.3107	1.0129	0.166026	0.773157	0.408581	0.187154	2.23874	0.434633	0.686115	0.0833064	0.72766	0.0553357	0.0306164	0.0199341	0.295791	0.617893	1.00658	0.0869089	2.34196	1.0729	0.106781	1.32632	0.543835	0.466383	1.2744
				SAGA, SLIK, ADA	ASF1	TFIID, SWR-C	TFIID	NC2	SAGA, SLIK	SSN6-TUP1	SAGA, SLIK, ADA	SAGA, SLIK	nucleosome	INO80	TFIIH	Mediator	Mediator	Mediator	Mot1	NC2	Mediator	Mediator	Pol II	Pol II	Pol II	Pol II	RSC1, RSCa	RSC1, RSC2, RSCa	RSC1, RSC2, RSCa	SLIK	SWR-C, INO80	RPD3-L	SFP1	SKN7	SWI-SNF	SAGA, SLIK	SAGA, SLIK	SAGA	Mediator	Mediator	TFIIB	SWI-SNF	TFIID	TFIID	TFIID	TFIID	TFIID	TFIID, SAGA, SLIK	TFIID, SAGA, SLIK
			Taf14	Ada2	Asf1	Bdf1	Bdf2	Bur6	Chd1	Cyc8	Gcn5	Hfi1	Htz1	Ino80	Kin28	Med2	Med4	Med6	Mot1	Ncb2	Nut1	Rgr1	Rpb2	Rpb3	Rpb7	Rpo21	Rsc1	Rsc8	Rsc9	Rtg2	Rvb1	Cti6	Sfp1	Skn7	Snf2	Spt20	Spt3	Spt7	Srb4	Srb5	Sua7	Swi3	TAF1	Taf13	Taf3	Taf4	Taf8	Taf9	TBP
	Increased in ∆taf14	DOWN upon heat shock	...	...	...	...	...	...	...	...	...	...	10.2482	...	...	...	...	...	...	...	...	...	...	...	...	...	...	...	...	...	...	...	...	...	...	...	...	...	...	...	...	...	...	...	...	...	...	...	...
		UP upon heat shock	8.88496	...	...	17.4081	5.72719	16.4681	...	12.1162	...	...	...	11.1997	...	...	...	...	...	12.0646	...	...	4.22939	26.6817	17.7429	9.69758	...	...	...	...	...	...	...	8.20214	4.46794	...	4.0102	...	...	...	42.7912	...	6.92652	...	...	4.34484	...	...	10.6975
	Decreased in ∆taf14	DOWN upon heat shock	...	...	...	...	...	...	...	...	...	...	...	...	...	...	...	...	...	...	...	...	...	...	...	...	...	...	...	...	...	...	...	...	...	...	...	...	...	...	...	...	...	...	...	...	...	...	...
		UP upon heat shock	...	...	...	...	...	...	...	...	...	5.58745	...	...	...	...	...	...	...	...	...	...	...	...	...	...	...	...	...	...	...	...	...	...	...	...	...	...	...	...	...	...	...	...	...	...	...	...	...
[truncated: 135 more columns]

## Sheet: Location linkage
Location linkage (for Figure S1)
		Bound distance from Taf14 (bp)
		Swc5	Ash1	Bre2	Hpr1	Pcf11	Rph1	Rsc8	Rvb1	Cti6	Rxt2	Sfp1	Skn7	Taf4	Tfb1	Tfb3	Tfc6
Taf14 bound locations (559)	YGR094W	13.5519	25.7976	27.5723	NB	15.4759	25.691	3.1837	19.1444	5.66604	23.2861	8.00928	28.3199	9.59136	15.9041	42.5134	6.96463
	YBR086C	8.73629	0.46295	3.00442	NB	12.36	1.10766	6.27185	1.48474	2.90854	4.03377	2.16494	6.34165	17.2461	3.84967	27.4074	2.02434
	YPL002C	32.7839	NB	22.865	21.022	46.3869	8.97378	19.4264	35.0191	11.6704	30.1581	30.2304	32.1195	46.1015	45.697	35.5651	30.0958
	YBR244W	16.8381	2.30021	4.50134	1.85763	25.2467	3.64257	0.347884	16.3407	NB	2.36704	10.6737	4.37397	8.85916	60.9499	59.959	5.4075
	YGL143C	NB	NB	10.8611	NB	NB	NB	24.755	57.2258	NB	NB	NB	NB	54.7475	NB	34.6169	NB
	YGL236C	NB	22.0581	35.6083	NB	NB	24.3559	28.2664	NB	18.2496	25.0593	31.027	NB	NB	NB	22.9332	28.373
	YGR266W	33.5785	16.7896	NB	NB	NB	28.5874	20.7064	NB	55.7568	31.4808	NB	NB	NB	150.295	26.205	NB
	YPL164C	11.1505	14.8051	NB	NB	161.167	26.2815	15.2825	NB	NB	28.4243	NB	NB	NB	NB	24.5968	NB
	YPL014W	5.19256	NB	NB	NB	NB	NB	0.881243	NB	NB	NB	NB	NB	NB	NB	17.2129	NB
	YPR108W-A	28.8365	NB	5.92941	6.21968	17.5707	5.26379	6.1397	12.4197	NB	NB	NB	6.55437	4.08276	1.84801	20.7629	9.80214
	YDL226C	2.16063	27.4689	NB	18.2975	18.5336	15.056	15.1298	30.591	33.9282	3.47018	16.551	34.539	NB	0.976531	1.89008	20.2113
	YJL068C	117.421	NB	NB	NB	NB	20.534	NB	NB	NB	18.5721	NB	NB	NB	NB	NB	NB
	YIL092W	NB	20.5273	NB	NB	NB	17.9945	10.5974	NB	43.3262	3.91643	NB	NB	NB	130.287	NB	NB
	YBR215W	0.824114	8.74522	NB	12.5479	14.4434	5.12178	6.54648	5.1014	NB	20.4365	4.23155	14.7569	NB	0.798754	21.5798	14.897
	YLR110C	NB	NB	NB	NB	7.87753	NB	NB	NB	NB	NB	NB	NB	NB	28.1922	60.2196	NB
	YER137C	35.122	NB	33.4038	22.5708	6.19063	36.7503	39.7198	19.5671	28.4073	47.4978	50.2022	12.6345	0.503945	23.4669	48.583	38.8689
	YJL109C	9.70289	NB	NB	NB	NB	24.323	29.4475	77.9632	NB	19.1485	NB	NB	91.8279	NB	14.4014	NB
	YBR229C	34.0624	NB	36.9793	6.8488	NB	NB	29.6125	10.2809	37.8421	33.7955	39.8819	34.2083	NB	23.8094	NB	38.1739
	YDL060W	NB	NB	NB	NB	NB	NB	NB	NB	NB	23.5056	0.511578	NB	14.8346	19.3443	12.8981	NB
	YJL158C	5.26309	NB	NB	NB	4.63437	28.1788	33.7898	NB	9.89023	32.0496	28.3227	43.2455	NB	NB	47.3978	1.76636
	YLR058C	7.23712	9.69221	NB	8.0875	4.31355	3.88256	10.231	NB	1.70491	NB	10.9612	8.69364	NB	7.16178	4.78608	11.5345
	YBR279W	24.2635	NB	NB	NB	NB	15.3036	12.5766	NB	37.9994	3.35202	NB	NB	NB	NB	25.5397	NB
	YIL124W	15.3044	8.02492	2.02385	4.83494	64.0204	20.9632	39.2715	41.8258	NB	3.05284	16.1466	2.34445	18.4153	43.3716	62.1831	NB
	YCL020W	27.7537	14.2396	NB	11.8185	14.592	NB	15.6198	9.47101	NB	7.51196	29.9623	3.6897	NB	2.81416	20.7465	23.9328
	YPL001W	35.4372	4.2995	8.15394	8.28388	23.7721	31.0648	4.48608	24.8371	NB	0.821634	15.1847	30.1402	7.19735	35.4845	45.8216	8.29663
	YBR291C	10.5566	20.345	NB	NB	0.921248	NB	NB	17.7455	26.0063	11.218	11.2572	7.93833	NB	32.4712	25.6087	NB
	YDR236C	41.3556	5.39744	NB	NB	NB	36.7086	2.93646	18.7448	NB	9.67029	39.7871	NB	57.1556	NB	5.06977	NB
	YBR156C	69.0716	13.3144	5.23411	34.3993	30.33	19.1925	11.7145	33.3378	20.5069	33.679	17.3724	6.78305	7.27657	6.17381	1.22532	59.3605
	YBL092W	NB	NB	35.499	35.2278	NB	23.4097	35.5891	41.0077	1.88783	31.1245	NB	NB	49.0878	0.570863	47.8461	NB
	YGR144W	5.37795	2.53041	NB	NB	11.3359	14.3494	10.3119	NB	NB	2.60759	NB	NB	24.136	NB	21.1236	NB
	YGR110W	4.02943	7.84773	NB	NB	NB	21.7302	22.9948	NB	42.2221	15.2623	NB	NB	NB	NB	38.7897	NB
	YLL011W	0.948235	18.5417	NB	NB	NB	33.957	24.9587	42.1559	NB	35.0528	13.9478	NB	109.538	NB	NB	NB
	YML029W	12.1727	12.4865	NB	25.3611	NB	1.88069	1.45278	82.0365	1.52976	NB	25.5602	5.30345	NB	33.4031	5.55331	11.5104
	YLR348C	14.9983	NB	26.7494	NB	NB	1.59895	14.2205	NB	37.21	2.5778	20.0764	NB	27.1211	69.2063	NB	2.35553
	YNL133C	NB	21.9902	9.4685	7.01981	NB	11.1103	43.3215	7.01677	NB	40.6115	13.8606	23.1618	2.00604	38.1578	7.96197	57.5039
	YML023C	20.9773	NB	NB	NB	NB	NB	NB	NB	NB	NB	NB	NB	28.0813	11.2328	18.2941	NB
	YPR178W	32.423	28.9347	NB	NB	NB	NB	NB	NB	NB	111.614	NB	NB	72.2539	70.8387	9.18121	NB
	YNL308C	14.1614	9.64558	1.36203	7.70408	NB	4.32014	8.4476	NB	NB	25.4543	1.16879	12.2204	82.3495	60.0424	NB	NB
	YHR076W	5.65393	6.43412	NB	NB	NB	8.73165	4.24449	NB	NB	NB	NB	NB	NB	NB	0.938656	NB
	YPR098C	NB	29.2782	NB	NB	NB	20.2637	NB	NB	NB	NB	46.5945	NB	44.4658	63.7154	NB	NB
	YOL013W-A	NB	NB	NB	NB	NB	NB	NB	NB	NB	NB	NB	NB	NB	NB	NB	NB
	YKR062W	NB	NB	NB	NB	NB	NB	NB	NB	NB	NB	NB	NB	NB	16.9335	12.764	NB
	YDL224C	NB	5.23727	NB	NB	NB	15.0581	22.9793	NB	1.87985	NB	NB	NB	NB	28.4265	54.5724	NB
	YGL158W	16.404	18.5037	NB	NB	NB	15.999	12.5041	NB	26.2686	10.4692	NB	NB	NB	NB	27.0386	NB
	YMR135C	19.7059	18.19	28.774	1.70155	NB	38.4342	46.2916	42.9526	NB	57.6135	12.059	2.63162	NB	0.910601	NB	0.382816
	YDR261C-D	22.7864	27.9903	NB	NB	NB	NB	13.8507	NB	NB	NB	NB	NB	NB	NB	15.0044	NB
	YNL152W	NB	23.721	4.2801	NB	NB	NB	NB	NB	11.5717	35.8048	32.0514	NB	39.292	56.0956	NB	NB
	YPL128C	1.29066	15.2494	NB	NB	NB	12.2719	10.0126	NB	NB	6.37637	NB	NB	NB	NB	16.8291	NB
	YOL060C	NB	NB	NB	NB	8.57042	24.2818	NB	NB	10.4089	31.9118	35.6964	2.1964	1.06881	NB	NB	NB
	YBR193C	2.81984	NB	17.3521	NB	4.07536	NB	NB	0.392306	NB	NB	NB	16.2499	NB	10.8613	6.13315	NB
	YGR229C	8.07596	15.5207	NB	NB	124.531	34.8674	84.1909	NB	40.5133	48.5928	NB	126.455	NB	50.5877	40.6337	NB
	YAL044W-A	NB	NB	30.6789	NB	NB	NB	19.5318	NB	NB	26.6974	NB	NB	NB	NB	NB	5.52981
	YPL209C	3.291	26.9084	NB	NB	NB	17.1653	3.79367	NB	NB	6.54113	NB	NB	NB	NB	16.046	NB
	YER087W	20.5545	6.60623	NB	NB	NB	12.5167	61.9266	NB	NB	13.7866	NB	NB	NB	NB	NB	NB
	YPR163C	10.5255	NB	3.79486	6.4088	3.14997	NB	NB	2.07331	NB	NB	6.11067	4.33206	0.19833	14.1759	16.4045	NB
	YBR152W	27.8013	NB	2.15436	15.3797	40.0965	2.43395	19.2025	1.08733	11.6672	27.6079	5.22075	16.645	38.5063	14.6215	NB	19.0749
	YMR118C	NB	1.48722	NB	NB	NB	1.08512	8.91358	NB	NB	NB	NB	NB	NB	NB	NB	NB
	YML104C	24.6162	0.75039	NB	NB	133.427	NB	NB	NB	NB	NB	NB	NB	NB	NB	52.784	NB
	YHR199C-A	44.6056	NB	NB	NB	26.2092	NB	23.1286	20.5671	16.9629	37.3377	24.4673	NB	84.866	35.9257	39.8331	8.52944
	YGL197W	NB	NB	NB	NB	NB	NB	1.54738	NB	NB	10.3471	29.5516	NB	21.7227	9.30231	NB	NB
	YDR525W-A	NB	NB	1.19793	NB	12.446	29.3505	29.5002	NB	11.9797	45.201	55.1221	64.1393	47.489	61.9342	NB	1.48415
	YIR025W	23.4669	17.3114	NB	NB	NB	1.70965	8.31399	NB	NB	12.9646	NB	NB	NB	9.52471	NB	NB
	YLR055C	NB	NB	48.4064	NB	25.7366	71.5426	65.6129	115.266	47.6076	49.0353	54.8661	30.8465	53.3867	69	NB	67.1904
	YDL136W	22.9824	NB	NB	NB	NB	25.0037	11.3556	NB	NB	NB	NB	NB	NB	138.411	41.083	NB
	YHR200W	29.4383	NB	11.1062	28.7911	NB	22.784	9.83488	38.4616	1.81702	29.3278	NB	NB	45.6149	43.6055	NB	6.19376
	YJR117W	7.11174	NB	NB	NB	NB	NB	NB	NB	NB	NB	NB	80.8828	NB	76.4184	39.1506	NB
	YIL154C	NB	20.3129	19.6654	6.06186	6.22249	0.376095	NB	20.0159	5.2382	47.3553	10.5823	5.79363	33.4873	53.3377	NB	35.3485
	YPL218W	48.4119	NB	NB	NB	NB	NB	15.8445	NB	NB	8.61974	NB	NB	NB	117.554	28.7509	NB
	YGR143W	10.9967	NB	NB	NB	NB	32.6637	25.1131	NB	NB	28.4028	NB	NB	NB	NB	39.6801	NB
	YBL091C-A	12.7782	NB	NB	NB	37.578	9.11686	0.497197	12.742	16.411	14.0437	18.3341	NB	NB	NB	NB	NB
	YBR147W	NB	NB	NB	0.722547	NB	NB	NB	NB	NB	NB	NB	1.46166	NB	21.1325	NB	NB
	YHR178W	NB	12.7418	NB	21.5029	NB	5.02429	7.92136	3.86412	15.7688	9.73965	1.04548	18.7605	20.6997	25.1478	NB	0.234124
	YGL062W	33.9233	NB	8.35016	NB	54.2203	NB	12.2482	NB	NB	NB	NB	11.5755	39.4502	52.8697	NB	NB
	YCR102C	NB	NB	NB	18.2736	NB	NB	17.3436	NB	NB	NB	28.3825	19.2043	12.3118	7.90529	NB	NB
	YCL001W-B	8.98922	28.4248	NB	NB	19.1399	32.6065	35.3379	0.33555	14.2399	34.4596	8.9017	13.115	NB	NB	11.9209	17.3622
	YNL031C	NB	NB	35.6959	NB	NB	NB	23.2977	NB	NB	NB	51.7333	NB	NB	138.451	NB	NB
	YDR450W	NB	NB	24.3921	NB	NB	NB	73.3772	NB	NB	NB	NB	NB	79.6738	106.974	87.5861	NB
	YFL013C	2.79632	NB	NB	NB	NB	NB	NB	NB	NB	NB	NB	NB	86.266	92.1857	1.6495	NB
	YHL028W	NB	NB	NB	NB	NB	5.08402	NB	NB	NB	5.32759	16.057	13.2857	NB	NB	NB	NB
	YDL178W	1.12251	NB	NB	26.0714	71.4337	NB	NB	NB	11.0447	NB	NB	29.4944	NB	3.59637	11.3217	NB
	YBR250W	59.2806	NB	56.8837	NB	51.858	33.2647	NB	NB	NB	57.353	16.5542	NB	69.6527	28.0675	54.0682	20.3465
	YDL165W	18.034	NB	NB	NB	NB	NB	NB	NB	NB	14.9136	NB	NB	NB	134.223	34.4998	NB
	YEL040W	44.2089	NB	NB	NB	NB	NB	NB	NB	NB	NB	NB	NB	NB	121.782	41.079	NB
	YBR089C-A	15.2963	NB	NB	NB	NB	1.67786	18.4164	34.8115	NB	4.59061	25.858	NB	34.2291	24.5855	32.9575	NB
	YHL015W	4.89894	NB	NB	NB	NB	NB	NB	NB	NB	NB	NB	NB	116.304	154.381	65.0391	NB
	YBR284W	37.7881	13.6237	23.1127	NB	18.8814	43.4935	36.6074	0.66533	NB	48.4343	NB	8.69003	6.24181	5.26486	NB	5.72764
	YHL036W	24.224	NB	NB	NB	NB	6.37179	17.4138	NB	7.3337	30.779	NB	NB	NB	138.722	10.6257	NB
	YDR210W	9.32871	NB	NB	NB	NB	22.8409	18.0397	NB	13.8699	12.9912	NB	NB	58.7804	108.508	35.2743	NB
	YCR057C	19.9096	NB	21.6504	4.86403	36.1989	5.2594	7.73562	17.5263	4.99694	16.4865	23.5492	NB	25.977	1.94557	NB	NB
	YMR236W	34.4989	NB	NB	NB	NB	45.8155	NB	40.8697	NB	53.2751	29.1932	NB	118.833	45.4465	NB	NB
	YHR058C	4.64985	NB	36.9476	NB	4.98764	42.8406	34.4805	NB	NB	53.5352	41.0371	NB	46.2088	NB	NB	NB
	YGR217W	5.07995	19.4002	NB	NB	NB	24.0737	20.8606	NB	NB	34.0349	NB	NB	NB	18.9834	9.66294	NB
	YPL245W	7.39208	4.08159	113.164	2.9486	NB	13.7749	4.91041	16.045	4.48332	3.48781	15.1296	NB	NB	14.5975	NB	83.8503
	YER013W	NB	28.9999	NB	25.7707	23.6615	7.08853	22.5702	34.2925	48.2754	15.6596	NB	38.2682	32.6371	56.891	NB	NB
	YER043C	NB	NB	NB	NB	NB	11.3654	3.50619	NB	NB	20.7054	24.6804	NB	NB	18.5043	40.4313	NB
	YPR166C	26.7439	NB	17.3687	4.09067	32.6705	NB	NB	4.25761	20.4445	7.96985	16.0964	NB	13.085	63.258	44.7451	26.2031
	YKR007W	NB	NB	NB	NB	NB	NB	NB	3.67359	NB	17.106	18.3928	NB	25.226	54.4163	NB	52.9453
	YDR061W	7.65619	4.29535	55.9421	2.46981	12.8205	38.3611	10.4292	2.1261	NB	13.473	26.1235	3.52056	40.3868	19.2442	5.73746	NB
	YNR041C	NB	NB	42.6383	NB	NB	32.0491	NB	NB	24.4824	10.4442	4.38049	NB	5.06133	NB	47.3079	NB
	YGR268C	NB	NB	NB	NB	NB	0.32654	15.1482	NB	NB	7.0418	22.744	NB	65.6851	34.8866	NB	NB
	YDR456W	NB	NB	NB	NB	NB	44.2541	35.0429	NB	NB	32.4749	NB	NB	3.58927	NB	NB	NB
	YER041W	47.3678	NB	NB	24.4619	NB	NB	NB	NB	25.9093	NB	NB	4.99321	27.2815	NB	NB	7.37992
	YCR002C	20.4264	15.8735	8.75393	22.3911	32.9986	10.8406	20.1205	19.8043	NB	35.3157	NB	12.0887	20.3753	32.9575	NB	21.5601
	YBR243C	NB	18.0892	NB	30.2491	NB	NB	2.97531	NB	NB	22.091	15.6593	18.7402	NB	29.8721	104.525	7.58131
	YBR088C	29.2958	NB	NB	NB	131.227	27.4267	23.8722	NB	11.554	NB	NB	NB	NB	NB	70.6991	NB
	YJL110C	NB	NB	NB	NB	NB	NB	9.68005	NB	NB	NB	NB	51.1225	NB	NB	8.09196	NB
	YDR169C-A	NB	8.6926	NB	NB	NB	NB	20.6488	20.196	NB	47.3287	NB	1.00227	NB	20.1577	NB	3.72854
	YBL075C	NB	NB	11.2101	NB	NB	NB	NB	NB	7.00426	NB	28.5494	NB	8.3546	NB	NB	NB
	YPL106C	NB	NB	NB	NB	12.5301	NB	NB	NB	NB	NB	NB	NB	NB	48.5314	68.3321	NB
	YPR185W	3.92111	NB	2.69021	NB	11.1876	52.4906	NB	7.68618	NB	18.8399	19.9633	NB	16.8843	30.9875	18.1846	NB
	YKL007W	10.6441	29.3245	NB	NB	NB	NB	NB	NB	NB	NB	46.2054	NB	106.078	NB	NB	NB
	YGR177C	21.6193	30.4628	0.635547	NB	3.06403	13.3069	15.3796	55.9414	11.308	2.69515	44.5119	1.34955	6.32083	NB	7.16763	18.9879
	YOR036W	6.17284	50.6369	56.9415	NB	0.0452097	32.9516	36.1353	5.98825	NB	20.4735	14.4891	NB	NB	24.1938	3.58976	45.4654
	YJL077C	27.9644	25.6045	NB	NB	NB	13.7332	32.8465	NB	NB	6.28316	NB	NB	104.458	94.866	NB	NB
	YMR100W	NB	NB	NB	NB	15.597	NB	NB	NB	NB	NB	NB	NB	NB	NB	NB	NB
	YBL054W	21.4877	2.91591	14.0014	8.15029	6.16431	5.68849	6.6003	12.338	6.45605	8.72915	NB	6.22204	NB	NB	30.9486	0.744797
	YPR010C	17.7306	NB	NB	NB	NB	1.5135	14.4399	21.2586	16.0337	0.341942	NB	NB	65.5754	54.8723	NB	NB
	YDR184C	NB	26.5231	5.76898	32.8314	NB	NB	NB	NB	NB	NB	19.4632	25.6041	7.63309	18.3266	67.4796	15.3359
	YBR268W	15.5022	NB	NB	NB	97.5623	NB	NB	5.69943	NB	3.72774	NB	NB	NB	NB	4.45533	NB
	YJL208C	0.31214	32.225	11.3877	13.346	NB	43.2409	43.833	5.11497	7.22844	41.397	27.5009	10.721	20.0576	54.2919	12.8373	5.22597
	YMR083W	NB	NB	50.2509	NB	22.4302	NB	NB	NB	NB	30.4137	18.9459	NB	15.1342	NB	3.23523	NB
	YBR280C	NB	NB	NB	NB	NB	NB	NB	NB	NB	NB	NB	NB	NB	NB	NB	NB
	YMR297W	NB	NB	28.1161	2.74904	3.49602	10.7535	7.97412	30.0245	3.81225	13.3319	NB	8.57708	39.9774	90.6634	NB	32.1338
	YPL034W	NB	NB	NB	NB	NB	41.0225	NB	NB	NB	NB	NB	NB	NB	NB	NB	NB
	YDR205W	NB	NB	7.84415	18.6443	0.488437	23.9085	25.7744	NB	15.8606	38.9935	29.5911	NB	9.20222	57.8408	1.97931	23.3322
	YKL209C	NB	NB	33.7532	3.774	31.1216	NB	NB	NB	25.7067	54.6374	0.0771156	1.59736	13.2292	64.3846	NB	27.047
	YJL178C	6.18082	9.70071	NB	NB	NB	4.7084	3.30621	NB	NB	18.4915	31.7308	NB	14.2307	122.234	16.2576	NB
	YKL172W	NB	20.7987	NB	35.7119	NB	NB	NB	NB	NB	45.2067	NB	NB	2.77168	33.9575	NB	27.1418
	YLR387C	NB	NB	NB	NB	9.87068	NB	NB	NB	NB	22.3275	34.806	NB	9.23602	23.7444	5.78905	NB
	YHR040W	NB	NB	61.9979	NB	NB	NB	NB	NB	NB	NB	NB	NB	67.3593	13.834	4.73705	NB
	YAL036C	NB	11.9256	NB	NB	NB	NB	81.8431	8.36719	NB	72.9511	48.1176	3.43131	4.85919	0.175903	NB	14.7655
	YGR146C-A	35.9128	NB	NB	8.81302	3.84632	2.26015	43.4199	35.7215	NB	18.6736	12.8269	22.1816	20.0559	2.02075	76.8507	NB
	YJL063C	6.42199	NB	NB	0.317212	NB	2.04775	7.58205	0.357787	24.6388	9.48835	28.9698	NB	NB	49.417	NB	0.472228
	YLL012W	45.0083	NB	60.596	10.6815	26.2668	15.045	28.2479	8.45252	25.4756	19.4215	5.77036	3.23962	25.7877	18.779	43.9999	11.4691
	YIL020C	11.1744	22.194	16.515	6.55545	42.8784	52.5029	33.1394	65.5923	4.4118	70.1092	58.2432	8.1895	1.77023	15.8695	16.264	0.0301815
	YOR163W	NB	17.578	NB	NB	NB	NB	NB	NB	NB	43.3524	NB	NB	NB	11.6274	NB	NB
	YLR044C	23.9883	NB	NB	NB	13.3744	NB	56.5902	10.9913	NB	NB	NB	36.8515	15.6902	81.6941	95.7794	NB
	YPL006W	NB	NB	NB	NB	NB	NB	NB	NB	NB	NB	NB	NB	NB	NB	NB	NB
	YKL018C-A	45.2974	NB	40.274	NB	NB	NB	44.8464	NB	NB	63.3533	24.359	NB	86.1217	57.4687	NB	8.81796
	YER090W	13.409	NB	NB	16.7848	NB	NB	NB	NB	10.1759	NB	NB	39.7402	31.5399	16.2705	3.64365	NB
	YGL117W	7.7558	27.8244	NB	NB	NB	23.4345	12.5863	NB	39.3099	19.1613	NB	NB	NB	NB	46.9418	136.986
	YDL077C	2.71398	NB	NB	32.4818	3.22556	11.7492	14.7419	NB	NB	12.1697	31.5884	31.9292	4.33816	20.9944	NB	22.2509
	YGR287C	NB	NB	NB	NB	NB	33.1397	NB	NB	NB	38.4875	NB	NB	NB	NB	70.8215	NB
	YLR398C	NB	45.983	NB	NB	128.131	29.8257	41.37	NB	NB	6.69382	NB	NB	NB	NB	50.1311	NB
	YDL214C	NB	NB	NB	NB	NB	NB	44.7898	NB	NB	58.2701	NB	NB	NB	36.9586	49.259	NB
	YHR148W	47.6336	NB	NB	72.2664	58.9442	NB	6.20403	28.3481	NB	4.3779	44.8162	74.6851	86.1776	60.3704	32.6675	49.9891
	YCL010C	NB	24.4289	NB	NB	9.26274	10.2605	20.0881	9.81268	40.5678	15.7198	NB	45.4248	29.6139	53.2647	NB	59.6841
	YCR065W	6.66954	NB	NB	NB	8.99083	NB	1.82361	4.34208	NB	3.72947	7.48554	4.26082	NB	NB	NB	NB
	YCR015C	NB	NB	NB	NB	97.2118	NB	NB	NB	NB	62.2057	NB	NB	NB	5.81489	20.2632	NB
	YGR066C	8.94434	NB	NB	NB	NB	NB	13.5222	NB	NB	NB	NB	NB	NB	NB	NB	NB
	YFL024C	NB	NB	NB	NB	NB	NB	NB	NB	NB	9.52738	30.6371	NB	NB	35.4777	11.7765	NB
	YCR023C	NB	NB	NB	NB	NB	21.2098	NB	NB	NB	8.67303	NB	NB	NB	NB	NB	NB
	YOL065C	32.8217	NB	NB	NB	82.7385	NB	NB	NB	NB	NB	NB	NB	NB	NB	NB	NB
	YER069W	NB	NB	NB	NB	NB	NB	NB	NB	110.926	NB	NB	NB	NB	NB	NB	NB
	YNL117W	NB	NB	NB	NB	NB	NB	NB	NB	NB	NB	9.85148	28.7025	19.3921	37.9701	NB	11.3445
	YOR138C	49.1214	6.01368	25.1065	16.4345	11.6047	2.46471	7.21619	41.9318	6.37306	23.4265	3.66009	4.08829	33.3604	95.4718	NB	30.2666
	YGL206C	NB	18.457	16.1433	NB	NB	31.3706	23.0854	NB	NB	13.4629	19.8389	31.248	NB	NB	NB	22.083
	YOL023W	NB	NB	NB	NB	NB	33.1339	15.8839	51.2238	NB	31.0239	NB	NB	31.9467	NB	NB	NB
	YLR260W	15.2891	21.3639	22.0004	14.7568	11.9559	16.6036	28.0459	3.23126	27.3753	19.3651	31.2496	0.808619	33.1286	4.60154	13.3988	3.96034
	YAR071W	NB	10.262	NB	NB	NB	NB	32.2934	NB	NB	45.569	NB	NB	NB	79.2113	NB	NB
	YDL123W	NB	NB	NB	NB	NB	17.9606	29.9756	NB	NB	31.3874	23.3709	NB	NB	79.8939	NB	NB
	YAL021C	65.2716	NB	NB	NB	NB	17.0375	24.4896	26.6931	23.846	24.535	4.93156	NB	38.9067	NB	NB	NB
	YGL191W	NB	NB	NB	NB	NB	NB	25.0892	40.9163	NB	NB	NB	NB	52.2859	NB	NB	NB
	YDL128W	4.0419	37.4956	NB	NB	38.727	2.98112	29.0824	NB	21.5171	19.5526	10.2336	23.0002	NB	69.2966	46.2658	3.17911
	YNR037C	NB	NB	7.39412	NB	NB	13.4208	NB	NB	NB	16.0164	18.5965	NB	43.2907	45.1198	NB	NB
	YER153C	2.49194	NB	20.1647	4.24653	NB	1.96448	7.58457	14.1	NB	7.14891	7.1015	NB	33.6048	34.7496	NB	9.29445
	YKR055W	NB	NB	NB	NB	NB	NB	NB	NB	NB	NB	NB	NB	NB	NB	NB	NB
	YER029C	25.1834	3.45938	NB	NB	NB	7.48791	10.5377	NB	NB	0.0968386	NB	NB	NB	88.5299	35.2221	NB
	YPL040C	NB	NB	66.2602	52.5467	11.0271	16.3496	9.19838	NB	45.1163	11.68	NB	36.4427	37.337	6.23125	79.4783	NB
	YHR094C	NB	NB	NB	NB	NB	NB	NB	NB	NB	18.791	55.9813	NB	NB	60.9848	NB	NB
	YML017W	NB	34.5883	NB	20.3843	5.31713	10.3587	22.4301	43.6533	NB	15.192	27.5135	6.83075	NB	1.7845	32.639	26.8184
	YOR259C	NB	NB	9.51316	NB	NB	NB	NB	NB	NB	NB	0.362437	NB	36.2459	47.2261	NB	NB
	YDR451C	NB	20.1095	NB	NB	NB	1.70338	59.1337	NB	NB	28.1448	9.63593	NB	NB	95.9761	96.1205	NB
	YGL107C	26.3535	38.8513	49.2157	40.9458	NB	44.7086	NB	20.1019	41.2236	32.9774	58.104	8.27353	5.56689	11.4881	NB	49.0283
	YBR191W	38.8698	NB	NB	NB	5.94183	58.8072	56.2001	NB	20.8644	60.8691	74.5412	NB	62.1366	123.692	62.3154	38.202
	YLR193C	NB	NB	14.4142	NB	NB	12.1026	4.96859	NB	NB	39.781	29.6261	NB	NB	15.7232	NB	NB
	YCR092C	NB	NB	NB	NB	NB	NB	NB	6.00431	NB	36.059	NB	NB	79.8734	44.6218	59.0453	NB
	YFR053C	NB	NB	3.78673	NB	NB	NB	NB	1.70285	NB	NB	NB	3.84751	1.7901	2.09879	NB	NB
	YJL186W	NB	NB	NB	NB	NB	NB	NB	NB	NB	NB	38.0937	NB	NB	31.032	26.0503	NB
	YFL021W	NB	NB	13.9201	13.6441	1.50128	15.7995	19.4466	12.7125	49.2631	19.2292	19.8896	35.0101	26.2093	NB	NB	22.3982
	YAL026C	19.885	15.501	NB	26.3465	7.78215	38.5935	5.17446	3.34317	10.4695	49.0164	NB	10.3654	128.278	82.1518	2.84814	29.1548
	YDR258C	12.6353	NB	NB	NB	NB	49.6315	28.7738	NB	34.05	45.1189	NB	NB	NB	NB	41.5987	NB
	YLR163C	NB	NB	NB	NB	NB	NB	NB	NB	NB	30.9214	NB	NB	NB	NB	21.2115	NB
	YOR117W	NB	NB	11.1836	9.00016	NB	NB	NB	NB	NB	NB	NB	1.9977	38.1707	22.8832	NB	NB
	YLR002C	NB	NB	NB	44.1167	NB	NB	NB	NB	NB	NB	NB	44.4368	NB	52.8045	NB	NB
	YJR101W	16.5631	41.0257	NB	NB	2.7515	34.1861	40.1632	10.6289	NB	41.936	32.8655	NB	NB	106.103	30.8388	41.3162
	YBR276C	20.9367	23.2492	NB	NB	NB	31.9745	30.1792	NB	NB	15.602	NB	NB	NB	NB	22.9386	NB
	YKL151C	6.36352	NB	19.2707	14.2806	NB	3.77784	NB	30.8908	0.0496256	14.6891	5.17209	NB	12.9273	11.8248	NB	1.27862
	YPR036W-A	88.6178	NB	NB	NB	NB	NB	42.9501	NB	NB	66.3018	59.4188	NB	2.79598	117.938	98.8001	24.0615
	YDL013W	65.4069	14.476	NB	NB	22.3984	37.9693	31.0995	50.609	21.7485	38.9256	NB	70.2817	72.9976	62.2793	13.4454	73.9028
	YNL195C	42.3186	NB	2.66629	36.7307	NB	94.6341	56.4593	41.3363	20.082	101.771	52.786	32.6873	9.38003	41.5299	NB	14.3673
	YOL126C	NB	NB	NB	NB	NB	NB	NB	NB	NB	NB	19.3984	NB	NB	79.7132	89.4316	NB
	YML011C	NB	NB	26.2953	NB	NB	31.5301	14.0855	17.7849	NB	NB	17.4167	NB	14.0518	13.6338	NB	NB
	YGR135W	35.8482	NB	32.9713	NB	NB	26.7347	18.8839	5.32642	NB	13.8874	36.1721	NB	36.2756	46.8822	64.1821	NB
	YML052W	NB	NB	25.5121	NB	NB	56.2467	49.0437	NB	NB	68.0492	69.8767	39.3878	15.0045	64.225	NB	NB
	YLR309C	NB	NB	9.31247	11.1995	25.4819	NB	NB	7.00054	NB	NB	7.84303	0.131229	6.39179	57.2514	NB	NB
	YHR108W	14.8559	NB	22.5289	NB	30.8612	NB	67.8682	3.99605	0.864875	64.4484	57.2302	NB	17.8735	29.0134	7.71879	13.9643
	YDR374C	NB	NB	16.4955	NB	NB	51.2135	NB	NB	NB	52.5718	NB	NB	NB	NB	79.4535	NB
	YCR082W	19.7313	39.3567	NB	47.4126	NB	21.3528	0.523917	25.8578	14.4553	17.4531	12.5547	27.6383	88.4315	11.471	NB	35.4866
	YHR101C	NB	NB	32.2523	NB	NB	8.64708	NB	24.5231	NB	NB	23.3362	NB	48.0387	11.8316	NB	41.8816
	YDR037W	NB	NB	NB	NB	NB	NB	NB	NB	NB	NB	NB	NB	59.0088	3.27893	NB	NB
	YDL116W	85.0606	38.7589	11.7395	NB	3.1356	46.5479	35.6662	42.4685	NB	65.8546	25.8346	19.4158	21.5703	38.5349	6.56896	6.63489
	YNL146C-A	NB	NB	NB	NB	81.2123	NB	80.9868	NB	NB	NB	NB	NB	NB	6.87839	39.2254	NB
	YPL246C	53.9073	NB	78.3789	NB	NB	72.8179	64.3067	NB	75.6354	31.1502	50.3685	NB	NB	65.3841	NB	NB
	YEL071W	NB	NB	NB	NB	NB	NB	NB	NB	NB	NB	NB	NB	NB	17.1225	1.54741	NB
	YKL018W	34.9657	NB	9.87412	13.1972	NB	25.9713	5.54208	7.90314	19.3154	23.982	9.27836	10.4528	11.7485	28.179	NB	0.897181
	YOL007C	5.83558	NB	NB	NB	12.5644	1.26953	6.67281	7.30144	5.95393	18.4192	27.6331	NB	NB	57.1666	7.36285	0.871517
	YFR052W	34.2253	NB	NB	NB	NB	NB	NB	7.5843	NB	40.75	60.7562	NB	25.7266	10.2929	16.8317	NB
	YGR214W	NB	NB	55.1175	NB	NB	100.342	NB	NB	67.4366	113.383	128.664	NB	10.2615	39.4796	61.1449	NB
	YDL144C	NB	NB	32.1298	NB	63.2894	NB	NB	NB	34.0626	12.5502	NB	NB	29.4021	24.9643	NB	NB
	YKL060C	53.9288	NB	NB	NB	NB	NB	NB	NB	NB	NB	NB	NB	25.7569	85.0163	79.0925	NB
	YJL076W	10.8631	51.3228	36.9991	NB	NB	12.7538	32.7477	0.197899	32.2818	NB	NB	52.528	17.984	31.3738	27.8755	NB
	YDR057W	32.841	NB	NB	NB	NB	NB	NB	17.1623	NB	NB	NB	NB	5.69465	NB	11.1753	NB
	YKL029C	7.22482	NB	0.582627	NB	NB	1.90917	18.7908	114.451	5.97987	9.10525	NB	NB	65.7322	142.069	4.77062	NB
	YPR089W	0.55989	NB	NB	NB	NB	23.331	42.6898	3.09377	NB	36.0155	28.0496	NB	45.0901	47.1093	50.0758	NB
	YGR082W	NB	NB	NB	NB	49.0747	NB	NB	NB	NB	54.7641	NB	NB	NB	7.69927	NB	NB
	YDR045C	NB	29.353	NB	NB	25.1072	22.212	19.9721	NB	22.48	20.0125	NB	NB	NB	NB	26.9437	4.91397
	YCR014C	10.355	38.6279	NB	37.6325	32.7723	15.7174	15.049	35.2321	56.4884	10.0738	48.4097	40.2815	NB	40.079	NB	36.5896
	YFR027W	NB	NB	NB	NB	NB	20.5877	NB	NB	NB	1.36031	NB	NB	NB	NB	72.3237	NB
	YLR406C	57.6642	91.1455	31.95	56.4577	28.2126	76.3997	81.5365	32.9591	56.6272	76.518	91.8297	76.8515	9.31904	34.3573	57.9802	58.2596
	YDR127W	NB	NB	NB	NB	NB	NB	NB	NB	NB	NB	NB	NB	NB	24.1882	NB	NB
	YJR005W	NB	NB	NB	NB	NB	6.6468	18.2489	19.0489	NB	13.2133	24.2375	NB	NB	5.95124	16.0188	NB
	YML115C	8.69242	6.60789	19.1477	32.2438	1.09205	14.7781	26.7181	19.02	1.65401	8.25816	9.65887	45.635	4.60103	15.6486	NB	39.994
	YDR159W	20.7659	25.0978	NB	NB	10.1466	3.85718	0.892296	NB	15.0867	55.9279	NB	NB	NB	NB	NB	NB
	YDL139C	17.6637	33.7469	NB	NB	NB	31.4904	33.1953	24.8487	NB	28.6086	13.6977	33.267	NB	9.64023	20.4549	13.868
	YLR154C	0.861984	5.88136	NB	NB	NB	11.5116	3.63062	81.4738	NB	2.82175	16.8795	40.1967	NB	37.245	2.12569	78.4222
	YDR476C	NB	NB	NB	NB	NB	NB	NB	NB	NB	NB	41.9741	NB	13.7696	25.482	NB	NB
	YBR175W	93.7811	49.2914	NB	57.6652	41.6677	32.9768	10.048	31.0103	36.3347	17.9953	13.9166	61.4019	29.0776	30.5772	1.26315	66.4828
	YBR201W	46.8254	NB	NB	NB	NB	NB	3.93734	NB	NB	14.4085	NB	NB	NB	NB	29.734	NB
	YCR024C-B	NB	NB	NB	NB	NB	NB	NB	NB	NB	60.7296	NB	NB	NB	74.0612	15.3477	NB
	YDR299W	51.5778	NB	NB	NB	8.00116	NB	52.191	10.4885	NB	68.4356	NB	NB	31.4264	45.4924	20.3158	NB
	YBR196C-B	49.9108	73.5238	99.2339	48.8302	NB	20.9655	48.3531	23.0061	37.1772	20.1839	NB	57.7362	42.6841	24.0488	NB	57.716
	YDR487C	39.6824	43.0292	53.4607	NB	NB	51.009	24.6657	NB	NB	50.228	61.5419	NB	5.49537	55.6181	NB	NB
	YAR035W	10.1861	20.9741	15.7011	16.6946	17.4223	21.2111	21.3532	50.7899	39.0309	6.75899	17.2564	46.8572	7.3842	55.4043	NB	61.9922
	YJL131C	NB	NB	59.0692	80.4074	NB	NB	NB	NB	48.765	NB	100.304	NB	36.8761	84.3244	69.1402	77.077
	YCR076C	32.0674	NB	1.57962	17.6121	5.55909	51.637	47.4937	23.3109	17.7028	NB	17.7056	22.0335	6.60317	10.9536	NB	65.2631
	YJL052W	NB	NB	NB	NB	NB	13.3272	NB	10.3062	7.64719	4.01738	NB	NB	16.1972	NB	NB	NB
	YMR024W	NB	NB	NB	27.906	23.933	41.6732	54.7696	29.9335	NB	44.9408	NB	NB	41.0607	83.5803	61.4798	12.717
	YBR080C	27.2697	NB	NB	NB	NB	NB	NB	36.9	NB	NB	NB	NB	48.2754	19.1598	NB	51.2907
	YNL055C	33.7723	27.652	18.914	45.1729	12.6082	12.144	12.4951	4.37293	NB	4.28117	41.4724	52.769	35.7709	46.7159	NB	NB
	YPR045C	NB	NB	41.5112	NB	NB	NB	NB	NB	NB	26.655	75.8922	NB	50.9947	26.2689	50.4807	NB
	YML012W	NB	NB	82.097	NB	NB	9.73907	NB	21.7272	NB	19.1814	NB	NB	19.6741	NB	72.179	NB
	YJL062W-A	23.4761	NB	NB	NB	NB	22.6848	9.28011	12.8733	NB	17.4024	29.9566	NB	41.1252	36.2132	NB	24.7259
	YDR128W	14.7724	NB	NB	25.9268	NB	37.37	NB	0.00422865	NB	30.8839	NB	28.8623	27.4048	36.7344	55.382	34.5234
	YOR045W	77.2382	32.2205	NB	NB	18.9165	21.9134	6.93636	NB	NB	6.42049	NB	NB	52.05	80.3156	20.3652	NB
	YOL120C	NB	NB	20.0485	96.9368	72.5331	NB	NB	NB	NB	NB	47.8925	112.478	62.7959	66.3638	NB	100.9
	YER113C	0.801907	NB	NB	NB	NB	13.038	18.9375	NB	14.639	21.2704	NB	NB	NB	NB	20.1221	NB
	YDL082W	NB	NB	87.2234	85.8593	NB	87.8787	85.9089	NB	NB	68.0808	95.5781	NB	NB	61.2322	30.6929	109.007
	YGL090W	NB	52.2343	NB	NB	NB	50.9066	33.4002	NB	NB	54.5539	NB	NB	NB	15.2083	NB	NB
	YOR316C	36.5378	5.20627	NB	NB	78.4406	10.6768	19.6428	NB	NB	20.4628	0.49674	NB	NB	NB	39.7534	NB
	YBR187W	18.5454	23.1235	NB	NB	NB	30.55	31.803	NB	NB	15.3072	33.6514	NB	34.3322	126.282	41.1274	NB
	YDR449C	NB	NB	NB	NB	NB	NB	47.8369	NB	NB	44.0748	NB	NB	20.3763	32.0029	NB	NB
	YDL173W	36.0438	28.4154	NB	NB	NB	11.0673	5.88774	NB	27.6709	30.1057	28.9954	NB	3.6272	18.9545	NB	17.9725
	YHR107C	5.5543	NB	3.02483	NB	NB	7.21578	NB	3.03011	19.7268	NB	22.3052	NB	6.21131	34.3222	9.66783	NB
	YKR006C	16.2498	28.9681	NB	NB	NB	35.2932	29.5382	NB	NB	20.6925	8.41288	NB	17.4165	13.6112	NB	NB
	YIL161W	7.61036	55.1715	92.4853	57.7255	83.7247	NB	27.4482	74.4598	48.8136	55.1529	NB	81.763	86.9782	37.2663	11.8058	72.8931
	YAL014C	NB	35.521	78.1007	NB	NB	91.1612	40.2328	NB	65.8539	80.8841	42.6367	NB	NB	10.2461	NB	NB
	YHL029C	85.2945	NB	135.962	NB	NB	103.857	NB	NB	NB	64.1783	118.301	NB	NB	26.2501	NB	NB
	YJL008C	NB	69.5985	NB	NB	NB	NB	40.5011	21.3617	NB	7.75629	NB	NB	46.9176	42.2085	NB	NB
	YJR059W	8.71564	NB	43.979	NB	NB	7.70811	8.5979	7.72472	42.0076	12.9584	9.13559	NB	31.4607	19.2071	NB	6.40338
	YPR067W	NB	NB	NB	NB	15.9777	NB	NB	12.0696	NB	16.4729	11.383	NB	22.9029	23.8378	11.2401	NB
	YDL143W	34.3285	NB	NB	NB	46.2777	17.3068	13.2115	12.9877	NB	13.2554	33.0128	NB	19.3096	32.3845	NB	NB
	YBL042C	NB	52.5519	NB	NB	61.4534	69.7765	51.677	NB	NB	46.7248	80.6263	87.5616	67.1885	53.0223	20.1807	81.3668
	YLR399C	NB	NB	NB	NB	57.002	11.8704	20.7769	NB	NB	4.68061	8.1064	NB	NB	79.5204	65.8003	23.228
	YPR046W	5.21648	NB	NB	NB	NB	NB	NB	18.4594	NB	NB	NB	NB	5.19704	26.5175	18.2825	NB
	YBR126C	NB	NB	3.95963	22.2835	27.732	11.1325	24.4513	NB	7.50497	26.4976	51.7283	NB	34.1175	35.0196	28.581	35.015
	YJL117W	26.5759	NB	88.9688	NB	NB	NB	50.6754	NB	NB	58.1468	88.3007	NB	22.2183	37.2136	47.3853	NB
	YEL017C-A	NB	NB	NB	NB	NB	NB	NB	NB	NB	96.5217	NB	101.927	NB	59.834	80.184	NB
	YNL049C	13.8287	NB	42.3152	11.6322	NB	1.3429	10.0665	NB	38.1558	4.29895	10.0736	NB	26.8294	4.90806	NB	23.5621
	YBR278W	14.1559	NB	NB	NB	NB	NB	3.83731	NB	NB	59.0301	NB	NB	NB	NB	NB	NB
	YOR370C	NB	NB	NB	NB	56.4193	NB	NB	NB	NB	NB	28.7208	26.7749	NB	7.08551	NB	56.9281
	YGR209C	NB	NB	NB	NB	NB	7.94801	NB	8.59094	NB	24.6883	NB	20.1266	NB	55.0219	NB	NB
	YIL142W	24.3685	NB	NB	NB	NB	92.8941	NB	19.6082	NB	62.8019	NB	NB	20.4702	20.0753	NB	NB
	YPL265W	4.03559	NB	NB	NB	NB	45.4654	33.8061	NB	NB	NB	NB	NB	NB	10.8686	13.681	NB
	YJL069C	NB	NB	NB	NB	NB	NB	38.1832	4.87901	NB	NB	31.1282	NB	2.9265	6.58058	NB	NB
	YCR020W-B	12.5218	36.4301	NB	100.608	69.739	77.9536	60.4292	60.3041	46.6821	88.1189	71.4516	66.8427	NB	28.9507	13.218	NB
	YNL255C	7.15851	15.6883	106.285	75.1784	NB	24.7427	18.552	83.8161	74.4523	33.1613	81.7702	NB	45.3754	1.93737	34.1766	NB
	YER170W	NB	NB	NB	NB	NB	NB	7.2215	NB	NB	70.7126	NB	NB	6.52861	10.7711	NB	NB
	YLR109W	NB	75.3597	34.5274	NB	52.3503	100.24	87.9951	41.8754	NB	88.5508	105.257	150.805	NB	81.5736	41.764	74.747
	YKL206C	17.5714	49.9706	3.92506	63.078	60.7639	45.8312	NB	NB	40.9643	NB	7.85908	NB	41.4888	NB	NB	64.7807
	YGL073W	1.3075	7.87135	NB	NB	NB	15.141	17.2356	NB	NB	22.8648	6.19069	NB	NB	43.3092	14.0369	NB
	YLR078C	42.0182	NB	32.7695	NB	NB	51.9656	18.6768	32.6831	NB	15.9041	36.3135	NB	NB	30.7412	6.92709	38.6399
	YJL213W	NB	60.0067	47.0396	37.7721	6.22893	17.4124	25.914	4.26622	NB	7.95039	25.7968	34.0689	33.4965	17.1767	NB	73.0145
	YLR414C	25.5707	NB	11.1618	NB	11.3705	1.11319	7.21872	NB	NB	34.5372	40.0325	7.7582	3.74732	66.2749	2.65986	3.846
	YGL129C	40.4884	15.548	NB	49.8302	NB	4.38738	10.5782	NB	10.5697	5.05235	8.01563	47.6697	NB	47.9424	7.23756	66.267
	YOR349W	43.2673	NB	100.819	89.6371	NB	63.5047	40.4636	NB	92.0304	62.2011	100.958	64.2633	54.8192	NB	70.9529	83.3065
	YDR237W	42.1147	NB	NB	NB	NB	NB	12.8499	NB	NB	NB	NB	NB	NB	28.5062	30.1793	NB
	YNL169C	NB	NB	NB	NB	40.0682	NB	NB	NB	NB	6.5442	6.22255	NB	10.86	NB	41.4404	NB
	YDR513W	37.2372	NB	NB	NB	11.9533	2.37744	31.9722	NB	NB	3.82051	NB	NB	58.6862	8.60271	44.2119	NB
	YGR081C	NB	NB	NB	NB	80.6938	NB	NB	50.1242	NB	64.6721	63.6133	NB	54.3547	7.09021	56.7961	NB
	YKL196C	NB	36.0728	38.3309	NB	NB	35.8163	36.0229	18.5946	53.2741	25.0201	30.7555	NB	4.45949	21.6448	NB	32.9627
	YGL091C	27.5239	5.56415	28.3289	NB	NB	7.36494	0.589463	NB	23.4019	24.4434	1.27349	NB	2.48506	2.85272	NB	NB
	YIL135C	29.2995	8.85926	29.1082	38.5228	NB	29.2356	1.10011	NB	19.2543	39.7135	42.6201	NB	17.241	23.8612	NB	NB
	YDR454C	22.607	NB	NB	NB	32.0338	NB	69.6071	3.81913	NB	NB	NB	NB	NB	32.9126	28.1548	NB
	YOR244W	29.7634	9.36583	33.8199	39.7287	64.6515	18.4132	8.05112	52.0761	29.9986	11.6522	5.45229	33.9469	65.9464	31.4833	42.1047	47.2077
	YPL143W	NB	NB	NB	NB	51.1265	NB	NB	NB	NB	NB	122.589	NB	3.32741	67.7424	16.4425	NB
	YJL039C	6.73095	7.72247	29.3129	16.6643	17.2799	18.757	11.7492	19.9846	23.229	18.2948	6.79286	23.4098	15.3976	5.93941	13.5592	15.8608
	YML086C	NB	12.1636	NB	NB	NB	NB	NB	NB	NB	NB	NB	NB	NB	34.2278	NB	NB
	YHR112C	NB	NB	NB	NB	NB	43.9279	6.4056	2.08504	NB	33.3059	31.8562	NB	NB	NB	NB	NB
	YOR260W	28.3862	NB	NB	NB	NB	7.4076	10.6053	12.8754	NB	2.16157	14.9262	NB	0.429678	1.72975	6.92863	NB
	YER172C	42.79	NB	NB	NB	NB	NB	NB	NB	NB	NB	NB	NB	11.4147	18.5621	17.5305	NB
	YBR289W	3.34768	NB	NB	24.5884	38.9714	NB	80.3978	8.3211	12.5276	43.2845	9.03822	41.6929	7.64302	35.7619	35.3932	39.0719
	YDR373W	NB	NB	NB	NB	NB	NB	NB	11.4931	NB	NB	NB	NB	24.7941	23.5857	NB	NB
	YHR056C	NB	NB	NB	NB	76.2673	18.5381	4.06972	NB	NB	NB	NB	NB	0.781685	12.9156	58.9958	NB
	YOR202W	NB	NB	NB	NB	NB	NB	NB	NB	NB	NB	NB	NB	NB	NB	NB	NB
	YBR058C	22.7314	NB	NB	NB	NB	NB	7.85478	NB	NB	28.2358	NB	NB	19.5766	NB	31.515	NB
	YGL022W	10.4093	40.1499	15.2163	NB	NB	45.5364	50.1207	14.8731	NB	58.1561	55.637	NB	6.29215	11.817	NB	NB
	YCR019W	2.33297	3.50334	NB	64.4317	44.2449	16.0542	13.315	49.1077	36.9683	18.6204	NB	64.8482	NB	71.171	22.1324	NB
	YHR208W	22.9503	NB	NB	NB	NB	92.812	87.7512	36.1963	NB	75.4378	NB	NB	22.424	53.8968	NB	NB
	YDL180W	NB	NB	NB	NB	NB	NB	3.78587	NB	NB	NB	NB	NB	NB	6.03124	NB	NB
	YOL121C	NB	NB	NB	NB	118.291	NB	NB	NB	NB	124.663	NB	NB	19.293	55.9934	30.641	NB
	YML123C	NB	101.981	NB	NB	16.8269	94.9513	NB	NB	NB	60.5725	NB	NB	NB	77.3923	30.9433	NB
	YBR290W	14.5417	38.3512	85.1406	2.25183	54.7221	NB	42.1605	33.7173	79.4949	86.7325	NB	31.5373	0.881746	61.7332	49.5515	0.0190902
	YBR163W	19.1894	44.7317	57.459	55.2834	20.5078	30.3597	28.6035	4.12147	45.2549	4.51304	41.8979	42.4645	2.27777	32.1954	74.2648	NB
	YML063W	NB	NB	128.936	NB	40.7357	NB	NB	NB	134.686	50.532	94.5668	NB	23.1591	93.587	30.0868	NB
	YPR187W	3.21267	NB	NB	NB	NB	NB	NB	8.43519	NB	115.774	NB	NB	NB	1.42341	NB	NB
	YKL006W	NB	NB	NB	NB	96.6677	NB	NB	NB	NB	128.928	155.868	NB	92.5926	39.3007	37.7117	NB
	YEL002C	17.675	NB	NB	NB	40.4176	NB	NB	NB	NB	113.63	NB	NB	NB	41.6374	34.7125	NB
	YDL206W	1.71265	NB	20.0457	27.8448	20.597	NB	5.34152	25.3747	NB	8.98707	16.2409	2.14441	33.6993	28.058	16.9189	NB
	YLR080W	NB	31.2788	82.3426	81.2571	41.7303	6.60013	26.8058	80.8842	15.9089	3.59772	NB	66.3643	62.0201	74.1841	61.2864	78.5598
	YNL309W	0.630893	NB	NB	NB	NB	NB	NB	9.80931	NB	63.7951	NB	NB	NB	7.83052	NB	NB
	YBL015W	34.7618	2.7823	90.2297	53.1583	68.7121	27.1466	31.3701	NB	83.6443	43.7661	80.233	NB	79.4307	38.3714	21.9366	66.6171
	YFR034C	82.6112	33.4655	32.8693	40.2467	NB	6.80741	0.797301	36.7281	7.77068	15.9576	10.4377	19.7564	28.3193	24.2226	NB	4.63776
	YER087C-B	34.5197	26.0981	81.4851	NB	NB	68.6983	20.5413	NB	68.0056	NB	67.1719	NB	65.1843	16.0425	38.7492	53.694
	YPR100W	8.91664	NB	NB	NB	NB	NB	NB	NB	NB	NB	NB	NB	5.97086	28.3958	43.1652	NB
	YHR132C	15.5138	1.77675	104.122	NB	NB	NB	18.9169	NB	5.4404	47.8252	NB	NB	NB	NB	17.9508	NB
	YBR049C	NB	29.3327	NB	NB	NB	13.5458	8.64238	NB	NB	23.9488	NB	NB	NB	45.4604	35.4893	NB
	YDR424C	17.2593	NB	NB	NB	NB	8.62017	NB	NB	NB	1.22061	NB	NB	NB	16.6384	NB	NB
	YOR042W	NB	NB	NB	NB	NB	NB	NB	NB	NB	NB	NB	NB	51.0511	48.0847	62.7225	NB
	YDR291W	NB	NB	NB	NB	NB	NB	NB	13.7528	NB	NB	NB	NB	44.9035	25.5844	NB	NB
	YML028W	NB	NB	NB	NB	0.990955	NB	NB	NB	NB	NB	5.9169	26.0809	NB	32.4522	30.2636	31.7065
	YJL193W	NB	NB	NB	NB	NB	NB	NB	29.1572	NB	NB	NB	NB	NB	NB	10.844	NB
	YGL049C	16.1932	NB	5.35724	7.58634	12.3726	32.3797	25.4687	20.4177	NB	25.3148	NB	16.6233	7.61678	5.09994	8.05162	NB
	YOL027C	0.973093	NB	NB	NB	12.2823	NB	NB	21.6061	NB	66.3804	NB	NB	26.0693	17.2162	NB	NB
	YDR188W	18.4714	NB	7.83418	NB	69.5535	36.161	35.0102	NB	NB	65.7941	61.4482	NB	12.8605	39.9243	12.6143	2.88316
	YER019C-A	24.4894	NB	NB	NB	19.8856	1.65977	2.29455	NB	NB	15.5114	1.74268	NB	18.1282	97.73	1.53643	36.6981
	YHR202W	NB	NB	14.077	NB	NB	6.16237	11.6962	42.3988	6.02457	NB	11.7323	12.6408	57.4588	NB	NB	21.8578
	YKL074C	NB	19.2724	NB	NB	NB	40.1588	12.4587	80.4744	NB	43.2691	NB	NB	25.2743	11.6191	29.3041	NB
	YBR034C	14.8098	NB	NB	NB	NB	NB	4.9637	NB	NB	7.88572	7.90334	NB	NB	10.4289	12.4808	NB
	YLR052W	18.8594	NB	NB	NB	NB	10.1085	6.85518	NB	NB	4.78938	11.0514	NB	NB	4.51054	22.2035	NB
	YDR496C	NB	NB	NB	NB	NB	NB	NB	NB	NB	NB	NB	NB	26.5461	13.1493	8.93609	NB
	YER074W	NB	NB	NB	NB	46.8753	NB	NB	NB	67.521	131.398	114.766	NB	4.69346	40.0953	29.8689	NB
	YLL010C	14.4364	NB	NB	6.72117	29.2494	1.71072	3.23308	27.7782	NB	15.4431	7.72412	NB	NB	1.52197	31.3792	NB
	YJR135W-A	4.36179	NB	NB	17.7697	NB	NB	NB	NB	NB	NB	NB	22.2376	35.6829	46.8515	NB	4.18401
	YPL005W	NB	NB	NB	NB	0.732564	NB	NB	NB	NB	NB	NB	NB	37.537	NB	NB	NB
	YBR255W	NB	15.8876	NB	NB	NB	NB	1.12818	NB	NB	NB	NB	NB	NB	58.5516	39.9108	NB
	YDR415C	23.4436	NB	10.8907	NB	28.7598	NB	NB	3.11209	3.42814	NB	NB	NB	25.1636	25.0926	23.9258	NB
	YGR034W	NB	NB	NB	NB	41.2728	NB	NB	NB	NB	6.78233	94.5018	NB	96.8835	30.2445	1.84424	97.062
	YOR276W	27.882	NB	NB	NB	NB	96.7916	77.9637	NB	NB	93.9431	78.9288	NB	NB	26.1823	NB	NB
	YDR427W	59.2785	NB	NB	NB	NB	87.9018	NB	NB	NB	82.1424	NB	NB	8.3904	50.5319	NB	8.60531
	YKL002W	NB	NB	12.8992	NB	NB	28.1506	NB	4.6839	NB	46.2863	NB	NB	2.42537	8.43227	NB	NB
	YGL068W	33.2645	NB	NB	NB	NB	NB	19.6799	11.4568	NB	5.88241	20.5805	NB	14.3631	3.85693	NB	NB
	YDR385W	NB	NB	27.2999	NB	NB	107.621	NB	NB	61.9612	NB	125.808	NB	NB	12.4623	11.8079	107.4
	YBL007C	8.069	11.9242	NB	1.00156	NB	33.5197	20.6511	21.2109	NB	31.8206	NB	NB	11.3591	75.6176	NB	NB
	YMR203W	56.3802	NB	NB	NB	42.3463	NB	NB	6.96987	NB	41.4361	73.623	NB	1.16553	36.6909	27.7785	55.3891
	YOR273C	106.462	81.5773	100.322	66.5483	NB	47.5094	58.608	NB	91.3567	NB	78.1627	36.7963	NB	68.4825	NB	105.934
	YML103C	NB	NB	NB	NB	NB	NB	NB	NB	NB	NB	NB	NB	NB	33.8843	NB	NB
	YDL130W	NB	NB	NB	NB	NB	NB	NB	NB	NB	NB	NB	NB	8.96227	45.8425	1.28486	NB
	YBL063W	NB	NB	16.6878	NB	NB	39.6438	33.117	18.7292	9.44363	68.946	42.4287	NB	22.8614	2.64913	NB	18.8026
	YCR028C	9.92375	NB	45.5159	NB	31.161	NB	18.9014	3.1705	33.9601	NB	NB	6.52623	0.545915	5.95286	NB	1.7152
	YGR241C	NB	NB	2.74522	25.4774	49.0658	NB	NB	NB	11.6334	NB	4.52476	3.54244	NB	12.8614	17.0554	15.4112
	YGL108C	21.1298	17.5335	22.7998	21.8127	43.6086	3.86066	26.9106	36.4888	20.9271	15.3566	3.40706	16.2288	16.7975	10.7039	24.4157	7.98877
	YGR017W	NB	NB	NB	NB	NB	NB	NB	NB	NB	NB	NB	NB	NB	7.51717	NB	NB
	YNL071W	NB	NB	NB	NB	4.64215	4.54022	6.57716	24.9967	NB	2.74721	5.98116	NB	7.99442	8.34766	3.61777	12.1001
	YMR258C	8.37864	NB	NB	NB	NB	NB	14.109	NB	NB	22.2398	NB	NB	4.10914	8.5855	NB	NB
	YMR228W	NB	NB	NB	NB	NB	NB	NB	NB	NB	NB	NB	NB	NB	NB	NB	NB
	YLR215C	7.13703	20.804	NB	NB	NB	NB	NB	NB	NB	NB	NB	NB	NB	NB	NB	NB
	YGR085C	114.324	NB	94.0411	97.581	125.791	NB	89.0752	101.381	107.297	NB	NB	106.702	48.4224	62.3704	1.35766	75.3097
	YDL236W	NB	15.8418	15.4744	30.3837	NB	NB	NB	NB	57.384	NB	59.0477	25.6177	NB	37.5146	NB	NB
	YMR220W	7.70693	NB	NB	NB	15.4382	NB	NB	NB	NB	NB	NB	18.7584	0.276545	43.8842	3.36971	NB
	YFR031C-A	NB	91.3277	104.655	NB	NB	NB	NB	NB	NB	117.083	NB	NB	46.4643	22.7405	56.3394	92.2435
	YBR142W	NB	10.8314	NB	NB	NB	13.794	2.08993	NB	NB	11.5868	25.8932	NB	NB	NB	NB	2.90986
	YMR170C	NB	NB	NB	NB	NB	NB	NB	NB	NB	NB	NB	NB	NB	NB	16.2714	NB
	YLR094C	NB	NB	NB	NB	150.288	NB	NB	NB	NB	NB	88.4493	NB	25.3539	31.0779	39.1948	NB
	YNL214W	24.5721	27.8348	6.87961	3.43029	18.2122	NB	80.9594	6.41119	30.3292	NB	45.1075	7.13737	15.3582	17.793	0.897123	0.646881
	YJR015W	32.8293	9.45127	NB	NB	NB	58.8481	15.2022	NB	NB	60.9432	NB	NB	51.083	18.5224	NB	NB
	YBR118W	NB	NB	NB	NB	NB	NB	NB	NB	NB	21.5182	NB	NB	83.5003	1.22953	20.9649	NB
	YPR165W	11.5687	NB	NB	NB	NB	NB	1.30899	NB	24.3591	NB	NB	NB	34.175	64.5852	10.8353	NB
	YBL041W	31.8821	NB	NB	NB	NB	NB	NB	37.4157	NB	NB	NB	NB	37.2435	10.0448	22.4926	NB
	YAL041W	NB	11.3393	36.5826	55.6193	NB	78.8697	16.9892	28.4885	39.006	50.3968	57.0217	NB	24.9962	27.3351	9.78159	61.2949
	YGR171C	35.7528	NB	NB	NB	45.1959	NB	28.4269	NB	NB	NB	NB	NB	NB	NB	6.44556	NB
	YER112W	NB	NB	NB	NB	9.17809	NB	NB	NB	NB	NB	NB	NB	8.84845	5.00367	40.7784	NB
	YOL061W	16.1781	16.3743	12.937	6.15299	3.99079	30.5795	33.391	5.81342	37.618	24.4438	NB	4.91024	14.1975	36.9191	NB	14.9388
	YJR139C	6.98152	NB	104.697	NB	1.97471	59.4735	NB	62.2204	98.8951	55.7417	NB	NB	1.72904	82.2085	23.3849	37.4841
	YHR007C-A	44.6094	64.9852	28.0977	21.6598	NB	60.0429	58.7529	9.94766	60.2741	33.7016	47.4048	46.7322	NB	27.8261	18.741	71.8281
	YKL112W	NB	40.8475	60.5268	41.4886	28.1411	29.9289	43.5875	NB	49.6749	2.77743	44.9672	63.1441	5.52786	11.5348	NB	75.3948
	YER025W	9.4307	NB	16.5374	NB	12.3151	12.8087	NB	20.8176	NB	33.1454	23.5928	NB	33.8916	22.34	NB	1.64981
	YBR143C	NB	NB	NB	NB	NB	NB	NB	NB	NB	22.7112	NB	NB	18.4508	41.6704	12.8378	NB
	YBR181C	NB	NB	NB	NB	NB	132.89	135.11	NB	NB	127.535	165.375	NB	23.888	30.2735	7.76473	NB
	YER134C	NB	NB	NB	NB	NB	NB	NB	NB	NB	NB	NB	NB	19.5067	104.011	NB	NB
	YJR056C	8.77995	37.1634	21.8849	15.8427	29.6531	13.0671	13.0689	9.1817	NB	45.1899	21.1846	23.4238	6.01402	5.76848	27.0799	31.9842
	YPL029W	NB	NB	NB	NB	17.2762	NB	NB	NB	NB	NB	NB	9.34062	8.63687	14.67	NB	NB
	YNL186W	22.4132	41.9379	37.3844	48.3634	22.4479	44.2486	59.6512	26.5348	NB	58.9661	53.7035	28.1051	24.8018	9.4231	23.2322	46.9464
	YKR046C	27.4653	NB	58.2304	22.1128	5.35364	NB	NB	28.8004	NB	NB	NB	NB	25.5026	24.1132	8.66149	NB
	YBL089W	NB	13.3072	NB	NB	NB	36.8293	2.42037	NB	NB	42.5171	63.7584	NB	19.58	28.2705	NB	NB
	YNL222W	24.7828	NB	NB	NB	NB	NB	NB	NB	NB	NB	NB	NB	NB	48.8695	8.10808	NB
	YGR183C	14.9841	13.1553	17.0637	NB	NB	NB	29.1524	9.18325	18.917	63.0039	NB	NB	NB	5.92125	NB	NB
	YGR054W	33.2769	0.662793	22.4906	12.0588	22.7281	12.1731	1.28433	36.525	10.2945	3.76311	2.62873	46.8835	12.5212	11.0101	11.9904	23.8656
	YMR079W	NB	NB	NB	NB	NB	NB	NB	NB	NB	NB	NB	NB	5.10918	16.1774	13.761	NB
	YBR196C-A	NB	NB	23.1785	NB	NB	NB	NB	NB	NB	NB	2.64857	NB	NB	21.178	2.14885	NB
	YPL181W	NB	NB	NB	NB	0.606188	13.8941	NB	NB	NB	16.8083	NB	NB	NB	14.8769	4.1555	NB
	YBR048W	NB	NB	116.413	NB	NB	NB	NB	NB	NB	NB	NB	NB	25.9195	41.4906	42.8589	NB
	YDL191W	NB	NB	NB	NB	NB	NB	NB	NB	NB	NB	NB	150.927	53.8164	14.7872	67.6374	160.458
	YNL233W	14.3129	NB	NB	NB	11.1525	1.58181	5.05579	NB	NB	27.3602	NB	NB	4.21596	20.7811	NB	NB
	YER063W	NB	NB	NB	NB	NB	NB	94.2262	5.2375	NB	NB	NB	NB	8.30694	41.6485	11.8493	NB
	YIL067C	2.63823	NB	1.0618	19.9503	11.7562	NB	NB	5.98496	11.3427	16.4148	NB	14.353	27.4373	31.38	33.1449	8.90396
	YNL103W	NB	NB	NB	NB	25.6287	NB	NB	NB	NB	14.0245	10.4696	NB	10.9405	11.4806	14.6665	NB
	YAL012W	NB	NB	NB	NB	NB	NB	NB	NB	NB	NB	NB	NB	12.4042	23.8077	3.00846	NB
	YBL069W	NB	NB	NB	NB	9.8756	NB	NB	NB	NB	NB	31.1997	NB	NB	38.4073	NB	NB
	YPL139C	8.99237	28.7757	2.98845	NB	10.0697	34.9871	23.87	NB	NB	28.407	24.8607	NB	NB	17.0937	NB	36.9883
	YKL135C	19.0085	NB	NB	NB	36.0471	32.5049	NB	37.4129	NB	8.03807	NB	NB	70.6425	35.5725	14.7365	NB
	YLL023C	NB	15.4231	142.147	NB	NB	28.7936	40.77	NB	37.6032	70.7608	NB	NB	NB	NB	NB	NB
	YPR072W	NB	19.3562	NB	NB	NB	NB	NB	NB	NB	NB	NB	NB	NB	16.9867	19.692	NB
	YOR369C	NB	NB	88.0063	NB	NB	NB	NB	NB	NB	NB	NB	NB	38.1415	79.9368	28.89	NB
	YOR234C	NB	NB	116.633	NB	NB	139.403	119.615	NB	97.2486	140.17	153.357	NB	55.3099	48.4519	58.9103	NB
	YLR392C	NB	NB	NB	NB	NB	NB	NB	NB	NB	17.865	45.672	NB	NB	NB	NB	NB
	YIL101C	1.81417	17.1195	75.4393	103.437	45.7719	7.37236	7.01346	67.8371	32.8489	3.42138	73.7656	2.59661	80.5694	72.6244	2.44947	77.7395
	YEL064C	NB	46.3081	155.853	NB	92.4838	NB	NB	NB	NB	NB	75.0077	44.2621	72.3541	35.262	36.0004	129.47
	YMR242W-A	NB	NB	NB	NB	83.5173	NB	NB	NB	NB	94.3133	NB	NB	2.33295	18.1046	12.7614	NB
	YOR183W	NB	NB	NB	NB	NB	NB	NB	NB	NB	NB	NB	NB	8.02346	0.520114	NB	NB
	YKL106C-A	24.2798	NB	17.3054	31.3401	20.2451	78.9865	42.8112	11.9052	NB	NB	46.5473	43.4024	42.4746	36.6532	NB	28.1144
	YLR350W	NB	NB	47.3506	NB	9.07612	NB	NB	NB	NB	29.0105	23.0411	NB	NB	15.9475	46.675	NB
	YDR260C	22.7377	46.2707	106.116	114.002	76.8543	5.89173	12.4877	84.1159	NB	16.5747	80.9346	141.736	121.576	118.163	12.1884	110.402
	YAL023C	NB	NB	NB	NB	NB	0.235418	1.71304	NB	NB	11.4249	57.5418	NB	NB	89.1922	NB	NB
	YLR154C-H	NB	NB	28.442	NB	NB	NB	32.0835	NB	33.764	44.8306	29.1517	NB	NB	NB	NB	43.2554
	YPL037C	NB	NB	64.1715	NB	NB	77.2539	72.208	NB	83.2844	98.0242	101.839	NB	7.73741	NB	NB	48.0193
	YGL039W	26.6375	NB	NB	15.6182	25.4486	NB	NB	14.7794	NB	81.5106	NB	24.793	NB	11.682	30.4315	NB
	YDL190C	38.4244	21.4999	NB	NB	NB	18.4538	25.6138	NB	NB	8.45005	NB	37.6089	NB	1.43744	27.6082	NB
	YDL229W	NB	NB	NB	56.905	NB	0.604147	23.0111	NB	NB	5.17701	40.5547	NB	26.9671	37.8111	38.9063	NB
	YDL192W	NB	NB	NB	NB	NB	NB	NB	69.164	NB	NB	NB	NB	7.32281	38.4713	12.1935	NB
	YLR070C	62.8744	NB	NB	NB	168.809	47.6015	74.9671	NB	30.0802	99.0451	153.131	NB	154.885	NB	NB	NB
	YOR095C	NB	NB	NB	NB	10.3561	NB	NB	NB	NB	45.1345	NB	10.9686	NB	59.7204	0.784452	NB
	YEL055C	NB	NB	NB	NB	133.955	NB	22.5975	NB	NB	51.3553	NB	NB	12.4208	18.8732	42.2102	NB
	YNL053W	32.0023	35.8542	NB	NB	NB	NB	14.7779	NB	NB	NB	NB	NB	NB	NB	35.3517	NB
	YKR045C	11.7754	24.8064	NB	19.641	13.8332	2.81961	4.99473	2.13145	12.112	42.3117	17.2285	23.9393	24.8829	35.6616	0.503563	22.0154
	YNL122C	NB	NB	27.3009	NB	25.0144	NB	NB	NB	NB	NB	NB	3.10394	13.333	55.4662	13.224	NB
	YJL149W	NB	NB	NB	NB	NB	NB	NB	NB	NB	NB	NB	NB	NB	NB	NB	NB
	YHR006W	NB	NB	0.785608	NB	NB	NB	NB	NB	NB	47.5431	9.54713	NB	NB	11.4763	NB	NB
	YLR135W	6.42013	NB	NB	NB	NB	82.7173	70.695	NB	NB	NB	NB	NB	NB	NB	18.6934	NB
	YNL206C	NB	NB	NB	NB	NB	NB	NB	NB	NB	NB	33.4076	NB	NB	13.6269	30.5972	NB
	YGL255W	32.1595	7.61976	NB	NB	NB	15.0409	36.3377	51.8515	7.39127	77.3975	NB	NB	NB	NB	132.427	NB
	YOR246C	NB	NB	16.5341	NB	33.4613	NB	NB	16.582	NB	57.3439	9.3356	NB	8.76292	NB	2.6566	NB
	YBL034C	32.4569	NB	NB	NB	NB	31.1263	0.27208	95.8938	NB	28.5523	NB	NB	44.1906	24.3374	2.22445	NB
	YNL162W	NB	NB	NB	NB	NB	NB	NB	NB	NB	NB	NB	NB	54.8254	3.74756	31.3362	35.4992
	YGR261C	33.1956	NB	43.2619	26.309	5.53759	NB	32.1267	NB	NB	NB	NB	NB	29.5056	10.4447	NB	38.472
	YHR168W	31.2272	35.9825	NB	NB	NB	NB	31.6394	57.2726	8.82428	53.6263	NB	NB	36.495	18.1741	NB	NB
	YGR157W	21.7085	NB	6.17695	6.7707	NB	NB	5.90521	8.94766	NB	5.26285	9.96615	3.54435	0.24542	0.982307	42.8154	NB
	YGR111W	46.0276	17.4893	NB	NB	NB	8.5961	7.37216	NB	NB	27.7999	14.1886	24.8967	23.5384	18.6062	NB	15.7102
	YLR116W	8.4536	0.257341	NB	NB	19.8609	3.45734	7.56158	NB	NB	13.9826	NB	NB	NB	NB	20.8985	NB
	YKL180W	NB	NB	NB	NB	NB	117.838	81.7079	NB	NB	82.4005	126.699	NB	57.0497	13.3258	36.4016	NB
	YGL123W	NB	NB	NB	NB	1.01578	NB	NB	NB	NB	NB	61.2411	NB	37.6481	52.6297	26.9613	NB
	YMR215W	NB	NB	NB	NB	NB	NB	NB	19.5141	NB	12.0752	NB	NB	NB	0.110263	1.20419	NB
	YMR142C	13.6538	NB	NB	NB	NB	21.2703	7.25887	NB	29.1484	NB	NB	NB	49.6807	NB	9.72557	NB
	YDR228C	25.3788	5.36983	NB	NB	NB	16.1641	2.5662	50.4716	NB	30.3182	3.41002	29.0587	31.9429	29.6316	2.26916	38.4657
	YJL126W	6.91292	10.8529	NB	NB	NB	NB	NB	NB	16.4036	NB	NB	NB	NB	NB	8.3665	NB
	YHR114W	NB	13.6799	NB	NB	NB	NB	NB	NB	NB	NB	NB	NB	NB	NB	35.0802	NB
	YNL063W	10.0062	60.209	28.2821	66.1368	3.70698	14.9876	NB	6.07209	64.6943	32.7408	19.9687	80.4422	25.1088	63.38	45.3611	71.0061
	YLR447C	NB	NB	NB	NB	NB	NB	NB	35.4674	NB	NB	NB	NB	NB	2.72418	NB	NB
	YLR141W	19.6008	NB	NB	NB	NB	NB	NB	NB	NB	113.092	NB	NB	NB	NB	37.6667	NB
	YGL135W	NB	NB	NB	NB	NB	NB	NB	NB	NB	NB	NB	NB	39.1104	18.2722	17.7174	NB
	YPL032C	NB	NB	NB	NB	NB	100.032	NB	NB	NB	NB	NB	NB	35.072	63.5057	9.86258	2.33024
	YJR147W	NB	NB	34.0161	NB	NB	NB	NB	NB	NB	40.7139	5.64813	NB	6.38764	30.7851	NB	NB
	YGL240W	30.7093	NB	NB	NB	NB	NB	NB	NB	NB	NB	NB	NB	NB	NB	16.9886	NB
	YMR218C	NB	NB	NB	NB	NB	NB	NB	NB	NB	NB	NB	NB	NB	70.977	NB	NB
	YHR033W	9.9236	24.236	0.70567	NB	NB	43.4166	30.0845	3.58827	29.6596	39.872	35.6705	NB	NB	11.9547	NB	6.87359
	YOR034C-A	12.1852	5.98778	9.88963	1.8204	40.7009	19.4873	29.5737	51.2069	3.79278	26.8152	24.4376	0.881457	13.0621	35.8111	46.672	5.84818
	YDR322C-A	8.8627	NB	NB	NB	NB	NB	NB	NB	NB	NB	NB	NB	NB	NB	23.4562	NB
	YER143W	16.225	NB	NB	3.52972	12.0206	NB	7.39242	NB	7.153	5.23491	NB	3.32006	NB	19.7538	11.065	9.79062
	YPR095C	28.5184	9.33399	0.558606	11.1182	14.6011	12.0072	16.327	10.5057	1.74969	18.8669	5.11935	0.878293	1.3726	0.712777	NB	3.30911
	YGL211W	8.88559	37.9865	11.1589	15.8854	9.46095	45.8633	38.1027	1.32362	22.5393	90.9973	39.3005	NB	17.1409	11.6595	10.0135	35.7789
	YCLWTy2-1	NB	23.5935	NB	NB	23.8264	NB	32.4341	NB	NB	NB	NB	NB	NB	NB	NB	23.6266
	YDR172W	15.5996	NB	25.0523	NB	NB	31.8957	NB	22.0501	NB	NB	NB	NB	5.77638	32.9835	NB	NB
	YIL069C	NB	NB	47.1671	NB	NB	NB	NB	NB	NB	NB	NB	NB	25.0069	37.9345	NB	NB
	YGR108W	43.6558	9.14096	9.91216	14.6955	6.50569	4.78956	1.79053	31.4949	14.2802	5.37323	12.689	14.1381	7.33367	2.88417	31.3951	11.1162
	YLR287C-A	NB	NB	NB	NB	NB	NB	NB	NB	NB	NB	NB	NB	2.08972	18.2695	3.78282	NB
	YLR340W	NB	NB	NB	NB	NB	NB	NB	NB	NB	NB	NB	NB	NB	35.7237	18.2492	NB
	YHL026C	46.4826	39.4381	15.1766	4.46215	NB	5.79988	3.57716	83.2758	14.4793	29.5864	38.9038	19.901	49.4111	3.38364	NB	46.7989
	YDL184C	NB	NB	NB	NB	NB	NB	NB	NB	NB	145.627	NB	NB	11.8792	34.3682	6.98092	NB
	YIR001C	1.25954	50.0597	59.4537	NB	NB	60.454	54.4754	NB	52.6684	36.898	NB	NB	28.3227	NB	NB	NB
	YMR070W	NB	NB	NB	NB	NB	NB	20.434	NB	NB	NB	10.1242	NB	100.382	8.59762	NB	NB
	YDR090C	NB	NB	NB	NB	8.37748	NB	NB	8.20882	NB	23.723	NB	NB	14.1856	0.821138	32.6638	NB
	YOR120W	2.05335	39.3122	NB	15.4854	16.3709	20.854	37.2444	18.8005	NB	31.0975	14.3384	31.8749	15.8705	10.2006	29.1007	8.22281
	YFL014W	4.21782	4.98569	NB	NB	NB	34.7502	20.9777	NB	27.2341	53.2208	NB	NB	NB	NB	4.13028	NB
	YIL029C	NB	NB	NB	NB	NB	NB	NB	NB	NB	NB	NB	NB	NB	NB	23.7085	NB
	YFR017C	69.6363	2.58302	6.85972	89.8423	NB	NB	10.5273	NB	4.98292	24.2559	21.6517	85.1469	24.0033	89.2933	NB	71.4051
	YPL108W	0.718407	NB	NB	NB	NB	25.1923	8.43155	NB	NB	NB	NB	NB	NB	NB	10.0912	NB
	YGR246C	12.5792	14.2683	2.3044	3.69816	1.33817	39.9058	NB	20.3215	NB	29.4513	32.6395	0.157581	8.96622	6.908	13.9209	NB
	YKL129C	NB	NB	14.7868	1.26418	11.7787	47.9376	39.8663	NB	NB	32.0688	18.9665	3.61188	4.54941	15.0929	11.9165	30.3518
	YEL046C	NB	100.429	83.7656	44.7192	68.974	67.0383	97.6439	9.19469	89.4331	22.9969	53.9506	106.001	18.9755	44.8771	NB	120.573
	YER020W	NB	NB	NB	NB	NB	3.1214	2.5055	NB	44.4807	4.95265	23.4591	NB	51.7327	NB	NB	NB
	YOR187W	1.81634	NB	NB	NB	NB	NB	NB	8.20566	NB	NB	NB	NB	23.0053	37.4231	24.382	NB
	YLR035C	21.6438	NB	NB	NB	NB	24.0298	NB	NB	28.6565	NB	NB	NB	NB	NB	47.5978	204.21
	YLR130C	NB	NB	NB	NB	NB	NB	NB	NB	NB	54.3668	7.42159	NB	35.7625	10.543	4.94143	NB
	YBR162C	NB	16.8219	NB	10.8112	7.55263	78.7274	19.0446	12.0759	NB	64.6265	7.96864	10.2271	NB	22.4817	13.4893	NB
	YJR145C	NB	28.6615	NB	NB	83.8909	NB	NB	11.3296	NB	114.435	NB	2.36444	84.4644	25.3842	27.6768	NB
	YHL039W	13.9963	12.5738	NB	NB	NB	1.54687	0.539324	NB	3.66673	5.22009	NB	NB	NB	NB	5.69901	NB
	YKL148C	NB	NB	NB	51.3331	NB	NB	NB	53.8602	33.2736	16.0059	8.16613	NB	25.118	76.5694	0.096196	47.5619
	YMR242C	NB	NB	NB	NB	NB	142.23	NB	NB	NB	129.505	141.25	NB	66.9179	62.6532	27.2453	NB
	YHR088W	11.6922	3.71994	43.3176	6.37432	1.79926	21.4911	11.949	10.0406	8.42757	35.8264	1.07286	13.1856	NB	6.05217	23.8788	NB
	YKL096C-B	NB	NB	NB	NB	NB	NB	NB	NB	NB	NB	NB	NB	NB	19.3341	19.9701	NB
	YLR069C	29.1137	23.0748	NB	NB	147.506	65.1916	99.5487	82.6482	21.4624	102.781	150.766	53.9546	98.9971	71.5623	67.4203	72.8645
	YDR242W	18.001	16.7391	NB	NB	NB	4.47603	1.56518	NB	2.35493	2.2546	NB	NB	NB	NB	11.9247	202.578
	YOR182C	NB	NB	NB	NB	NB	NB	NB	NB	NB	151.679	NB	NB	24.2407	23.6328	1.65357	NB
	YBR112C	94.664	62.3733	NB	NB	NB	69.3648	49.7001	91.5483	52.2237	58.9919	103.184	NB	NB	NB	68.9601	NB
	YOR006C	18.5135	6.66069	12.0961	4.06088	2.21047	19.0322	13.2263	NB	18.0561	NB	14.5386	5.34652	11.6509	13.3079	4.88083	16.7159
	YHR102W	NB	NB	NB	NB	13.7898	19.3821	2.43436	16.9821	NB	9.62521	32.4767	NB	29.8822	42.6081	7.37831	9.71901
	YKL184W	NB	NB	NB	NB	5.38989	NB	NB	37.4538	NB	24.0435	NB	50.6348	40.2715	22.558	29.0677	NB
	YJR122W	1.77726	129.745	75.4154	69.4212	65.3081	NB	NB	39.9029	NB	9.50867	84.3018	96.576	81.7077	56.2978	NB	141.668
	YOR005C	30.5151	11.8182	NB	NB	NB	29.4547	3.14367	NB	NB	NB	NB	NB	44.8901	17.4645	42.3889	NB
	YFL036W	NB	NB	NB	NB	NB	NB	NB	NB	NB	NB	NB	NB	NB	NB	11.9836	NB
	YBR158W	52.01	NB	25.1933	35.3601	37.0908	15.8746	11.6332	12.2128	40.1635	8.51802	13.0414	34.046	37.104	8.47601	NB	NB
	YLR448W	NB	NB	NB	NB	NB	128.285	102.292	49.0878	112.932	NB	168.827	NB	80.3265	1.7072	NB	113.896
	YMR309C	28.8137	32.6641	NB	NB	23.0663	NB	NB	34.7137	NB	12.4748	NB	NB	16.5026	29.2261	NB	NB
	YGL250W	2.30882	1.7914	NB	NB	NB	NB	37.4583	NB	44.2946	75.4432	NB	NB	NB	14.5929	25.7151	NB
	YBR221C	NB	NB	NB	NB	8.76417	15.2913	3.77178	NB	NB	9.23515	NB	NB	NB	21.1707	7.82704	NB
	YNL251C	NB	NB	33.8112	34.8933	141.509	NB	NB	NB	NB	115.591	52.8337	NB	35.1987	19.0939	NB	NB
	YEL026W	NB	NB	NB	NB	NB	NB	NB	NB	NB	NB	NB	NB	NB	55.1779	22.2226	NB
	YNL064C	84.7287	6.53868	NB	NB	77.0404	20.8841	3.92015	69.6817	NB	36.7591	NB	NB	6.55941	37.2006	15.8196	NB
	YHR009C	NB	27.098	1.03451	NB	27.7286	15.6515	19.3572	17.9086	NB	9.15403	17.0904	9.43555	13.5954	24.9484	NB	7.71354
	YJL164C	5.79503	20.282	NB	NB	NB	17.5459	4.98883	NB	NB	19.5497	NB	NB	NB	NB	5.84271	NB
	YDR494W	51.203	NB	5.41729	7.21612	NB	NB	27.2756	61.5671	NB	27.253	NB	10.7929	23.7379	6.41234	10.3007	1.83583
	YDR074W	NB	20.7959	17.0839	19.815	53.0048	24.4701	39.2065	32.2716	NB	20.8976	29.9004	48.3752	33.4296	43.663	16.6728	NB
	YLR083C	36.4312	22.8544	NB	NB	132.311	1.12866	NB	151.63	NB	23.9684	NB	NB	NB	141.153	20.2315	NB
	YKL163W	2.71841	3.29638	NB	4.44656	2.02942	2.31273	1.48915	0.961737	NB	2.43972	2.02281	4.31559	7.29143	5.2605	3.62892	4.16664
	YKL042W	NB	23.8424	94.7161	NB	31.0268	34.6726	29.2348	62.8159	NB	31.3737	57.0228	NB	98.0202	58.1396	50.7072	NB
	YPR041W	10.28	15.6092	NB	NB	NB	22.5782	6.62085	NB	NB	NB	NB	NB	NB	NB	21.6002	NB
	YKL075C	NB	19.6078	23.1738	5.24667	5.73972	NB	15.9442	6.79289	14.4831	22.8124	30.2715	14.3768	25.0877	24.2314	12.9202	18.1135
	YCR024C	44.6446	79.652	112.092	119.806	12.6877	94.123	72.1084	53.021	111.735	55.9234	NB	122.356	55.2882	106.179	53.1499	NB
	YPR097W	NB	NB	NB	NB	NB	NB	17.6502	NB	NB	NB	NB	NB	NB	NB	NB	NB
	YNL302C	NB	NB	NB	NB	119.761	NB	NB	NB	NB	NB	161.943	NB	37.721	18.2872	9.90468	NB
	YGR035C	53.1619	53.0907	NB	NB	NB	NB	14.6958	NB	NB	27.1462	NB	76.1968	NB	NB	42.7244	NB
	YBR121C	4.08862	24.5506	NB	NB	67.1452	10.172	NB	NB	NB	NB	NB	NB	NB	NB	1.03609	NB
	YLR251W	27.4783	NB	NB	NB	NB	NB	NB	NB	NB	NB	NB	NB	NB	NB	25.6352	NB
	YNL304W	NB	NB	31.5612	54.7078	NB	58.4642	36.3487	NB	33.2477	29.9368	73.1572	NB	2.92631	NB	NB	62.1307
	YNL097C	NB	NB	4.72247	NB	23.8696	23.126	NB	NB	NB	38.0337	13.7232	NB	9.40885	48.9932	NB	44.6428
	YLR023C	NB	NB	NB	NB	34.7659	NB	NB	NB	NB	7.60732	NB	NB	NB	NB	50.3255	NB
	YGR212W	1.76901	17.2794	NB	7.10717	NB	NB	15.7314	NB	NB	NB	3.73935	12.7799	NB	20.263	NB	0.848879
	YJL210W	NB	NB	NB	NB	NB	NB	NB	NB	NB	41.1578	NB	NB	9.06463	15.7909	NB	NB
	YDR313C	40.2167	40.4308	NB	NB	NB	65.0751	39.3866	NB	NB	71.7704	NB	NB	99.6027	NB	13.1055	NB
	YGR270W	27.3845	49.4691	NB	NB	NB	24.5183	NB	NB	42.7991	12.1055	79.1462	35.9328	12.8234	18.8519	NB	39.2346
	YIR031C	NB	NB	NB	NB	NB	11.8495	NB	NB	NB	NB	NB	NB	NB	NB	NB	NB
	YLR321C	1.40884	45.2719	NB	NB	77.3357	67.9824	47.5757	NB	17.0503	56.8832	NB	NB	91.8858	NB	NB	NB
	YPL017C	NB	NB	42.6167	NB	40.2265	NB	NB	NB	NB	68.5635	NB	NB	NB	149.296	NB	144.399
	YCR084C	25.3005	17.2022	NB	NB	NB	17.758	19.0837	7.66954	13.663	24.5925	NB	NB	NB	15.9652	NB	30.0678
	YPL084W	7.55795	NB	NB	NB	NB	9.72606	16.1481	NB	15.9384	19.2136	NB	NB	92.2743	30.5798	19.9921	NB
	YDR395W	NB	NB	NB	NB	NB	NB	NB	5.63864	NB	NB	NB	NB	NB	15.448	55.6524	NB
	YGR122W	9.30754	22.64	NB	NB	NB	22.3056	19.9043	NB	NB	8.44825	NB	NB	NB	70.1193	12.8923	NB
	YNL098C	5.78982	NB	NB	NB	29.3433	87.5549	NB	24.6058	NB	NB	NB	12.5778	53.1021	15.0112	18.3318	7.09362
	YOL019W	12.1465	21.3441	3.48176	6.83331	1.41429	14.3998	15.8047	12.6523	NB	46.292	41.7618	4.5659	1.00258	37.0453	1.04598	1.19704
	YMR139W	NB	NB	53.2192	NB	40.0546	NB	NB	NB	NB	49.411	26.2139	NB	10.4741	26.5294	11.3152	NB
	YDL035C	NB	NB	NB	NB	30.4309	NB	10.0383	NB	NB	23.6833	NB	NB	NB	NB	NB	NB
	YLR034C	36.5982	19.1642	NB	NB	NB	NB	NB	NB	NB	36.0702	NB	NB	45.6593	NB	15.357	NB
	YPL137C	NB	NB	42.0854	26.89	NB	9.94856	6.99149	18.3714	37.9309	23.4337	34.5505	50.9565	9.6479	20.6025	NB	41.9514
	YOR303W	9.65918	NB	NB	2.16996	NB	NB	26.1994	NB	NB	NB	NB	13.2865	NB	6.08065	NB	5.63837
	YPL254W	29.4166	NB	NB	NB	109.852	NB	NB	NB	NB	NB	NB	NB	NB	NB	NB	NB
	YPR021C	9.15529	NB	NB	9.34976	9.79471	NB	NB	3.8999	NB	NB	NB	0.404105	47.6876	14.1604	11.5171	NB
	YOR086C	14.0809	16.5207	NB	NB	NB	31.3418	33.2816	NB	6.1408	21.7626	NB	NB	NB	NB	NB	NB
	YDR428C	6.32026	18.0197	NB	7.84381	26.7656	28.1002	4.98636	0.738445	18.1974	22.3355	1.30512	14.4022	19.8593	NB	8.26836	4.36917
	YOR014W	26.4852	12.0198	NB	NB	NB	5.96946	12.1391	NB	NB	7.20182	NB	NB	NB	NB	NB	NB
		Number of co-bound genes at indicated distance
		Swc5	Ash1	Bre2	Hpr1	Pcf11	Rph1	Rsc8	Rvb1	Cti6	Rxt2	Sfp1	Skn7	Taf4	Tfb1	Tfb3	Tfc6
Distance from Taf14 binding location (bp)	0-10	94	48	47	46	56	74	93	72	40	79	57	54	86	72	77	58
	10-20	69	54	36	31	47	69	80	49	42	71	54	33	56	90	77	24
	20-30	57	50	31	22	31	51	54	30	29	60	43	22	55	58	56	23
	30-40	40	23	23	16	18	41	41	27	24	47	29	23	41	63	44	27
	40-50	23	14	15	10	21	21	23	14	20	35	22	15	28	34	34	13
	50-60	10	7	11	10	9	12	13	13	7	27	20	7	21	29	18	10
	60-70	5	5	5	5	11	10	6	8	7	23	8	7	12	25	16	9
	70-80	1	3	4	2	7	8	6	2	3	9	10	4	7	17	10	14
	80-90	5	1	8	5	6	4	11	8	3	7	7	5	12	11	3	3
	90-100	2	2	5	2	4	7	3	2	4	6	4	1	8	7	3	2
	100-120	3	2	11	4	3	6	2	3	4	10	7	4	6	8	1	6
	120-140	0	1	2	0	7	3	1	0	1	5	4	2	2	9	1	3
	140-250	0	0	2	0	5	1	0	1	0	3	8	3	1	5	0	5
	Total co-bound	309	210	200	153	225	307	333	229	184	382	273	180	335	428	340	197
	<40	260	175	137	115	152	235	268	178	135	257	183	132	238	283	254	132
	>40	49	35	63	38	73	72	65	51	49	125	90	48	97	145	86	65
	%<40	0.841424	0.833333	0.685	0.751634	0.675556	0.765472	0.804805	0.777293	0.733696	0.672775	0.67033	0.733333	0.710448	0.661215	0.747059	0.670051
	Total analysed	5868	5868	5868	5868	5868	5868	5868	5868	5868	5868	5868	5868	5868	5868	5868	5868
	Data points	799	357	556	308	646	689	734	527	338	1020	686	370	1132	1517	1008	580
Figure S1 Location linkage of Taf14 and proteins co-occupying high number of promotors (-logP>100)
Binding location distance from Taf14 (bp)	Number of promotors co-occupied with Taf14
	Rvb1	Swc5	Rsc8	Cti6	Rxt2	Ash1	Skn7	Taf4	Tfb1	Tfb3	Sfp1	Rph1	Hpr1	Pcf11	Tfc6
0-10	72	94	93	40	79	48	54	86	72	77	57	74	46	56	58
10-20	49	69	80	42	71	54	33	56	90	77	54	69	31	47	24
20-30	30	57	54	29	60	50	22	55	58	56	43	51	22	31	23
30-40	27	40	41	24	47	23	23	41	63	44	29	41	16	18	27
40-50	14	23	23	20	35	14	15	28	34	34	22	21	10	21	13
50-60	13	10	13	7	27	7	7	21	29	18	20	12	10	9	10
60-70	8	5	6	7	23	5	7	12	25	16	8	10	5	11	9
70-80	2	1	6	3	9	3	4	7	17	10	10	8	2	7	14
80-90	8	5	11	3	7	1	5	12	11	3	7	4	5	6	3
90-100	2	2	3	4	6	2	1	8	7	3	4	7	2	4	2
100-120	3	3	2	4	10	2	4	6	8	1	7	6	4	3	6
120-140	0	0	1	1	5	1	2	2	9	1	4	3	0	7	3
140-250	1	0	0	0	3	0	3	1	5	0	8	1	0	5	5

## Sheet: Venters data confidence table
Factor	High confidence
None	√
Bas1	√
Cha4
Cin5	√
Dig1	√
Fhl1
Ifh1	√
Fkh1	√
Fkh2	√
Gal4
Gcn4	√
Gcr1	√
Gln3
Ino2
Ino4	√
Leu3	√
Msn2
Pho2
Put3
Rap1	√
Reb1	√
Rei1
Rfx1	√
Ash1	√
Ume6	√
Swi4	√
Sfp1	√
Skn7	√
Rtg2	√
Spt23
Ste12	√
Stp1
Uga3
Ure2
Wtm1
Wtm2
Xbp1	√
Yap1	√
Yap5
Yap6
Zap1
Zms1
Rtt109
Ahc1
Rpt1
Rpt6
Asf1	√
Hho1	√
Chz1
Irr1	√
Bre2	√
Set1
Brn1
Ycg1
Ycs4
Dot1
Hif1
Hda1
Hos1
Hos2
Hos3
Hpa3
Ino80	√
Ioc3	√
Isw1	√
Ioc2	√
Ioc4
Isw2	√
Itc1	√
Jhd2
Jhd1
Nap1
Nhp6a
Yng1
Epl1	√
Eaf3
Esa1	√
Yaf9	√
Hht1
Hht2
Hta2
Htb1
Htb2
Htz1	√
Bre1	√
Rad6	√
Rpd3	√
Sin3	√
Rxt2	√
Cti6	√
Rph1	√
Irc20
Rsc4
Rsc8	√
Rsc9	√
Rsc1	√
Rsc2
Chd1	√
Ubp8
Ada2	√
Gcn5	√
Sas4
Set2
Sif2
Spt2
Sir2
Sir3	√
Snf1
Spt21
Cyc8	√
Tup1	√
Snf2	√
Snf4
Snf5
Snf7
Swi3	√
Swi5
Swc5	√
Arp6
Swc1	√
Swr1	√
Vps72	√
Rvb1	√
Rvb2
Otu1
Med2	√
Med4	√
Med6	√
Nut1	√
Rgr1	√
Srb4	√
Srb5	√
Mot1	√
Bur6	√
Ncb2	√
Spt7	√
Spt8
Hfi1	√
Spt20	√
Spt3	√
Toa2	√
Sua7	√
Bdf2	√
TAF1	√
Taf13	√
Taf3	√
Taf4	√
Taf8	√
Taf10
Taf5
Taf9	√
TBP	√
Bdf1	√
Taf14	√
Tfa1	√
Tfa2	√
Tfg1	√
Tfg2
Kin28	√
Ssl1	√
Ssl2	√
Tfb1	√
Tfb3	√
Rad3	√
Brf1	√
Tfc6	√
Tfc7	√
Tfc8	√
Bur2	√
Caf130
Caf40
Ccr4
Cdc36	√
Cdc39
Dhh1	√
Not3
Not5	√
Pop2
Pta1
Ctk1	√
Elp3
Ess1	√
Bye1	√
Pob3	√
Spt16	√
Fcp1
Ctr9	√
Paf1	√
Pcf11	√
Rpb2	√
Rpb3	√
Rpb7	√
Rpo21	√
Rtt103	√
Rna14	√
Spt6	√
Iws1	√
Dst1	√
Hpr1	√
Mft1	√
Rlr1
Thp1	√
Top1	√
